# Supplementary material for: A miRNA-based diagnostic model predicts resectable lung cancer in humans with high accuracy
Source: Commun Biol. 2020 Mar 19;3:134. doi: 10.1038/s42003-020-0863-y (PMC7081195; doi:10.1038/s42003-020-0863-y)
Supplement: Supplementary file 3 — Supplementary Data 1 [file 42003_2020_863_MOESM3_ESM.xlsx]

## Sheet: Source data of Figure 2b, c
SampleID	LK(1), Non-LK (0)	hsa-miR-498	hsa-miR-451a	hsa-miR-4281	hsa-miR-4271	hsa-miR-1254	hsa-miR-4525	hsa-miR-6717-5p	hsa-miR-6822-5p	hsa-miR-6806-5p	hsa-miR-6805-3p	hsa-miR-4485-5p	hsa-miR-8089	hsa-miR-8073	hsa-miR-8072	hsa-miR-92a-3p	hsa-miR-1913	hsa-miR-486-3p	hsa-miR-342-5p	hsa-miR-3652	hsa-miR-3616-3p	hsa-miR-4515	hsa-miR-4745-5p	hsa-miR-4462	hsa-miR-345-3p	hsa-miR-6861-5p	hsa-miR-6836-3p	hsa-miR-486-5p	hsa-miR-1193	hsa-miR-1249-3p	hsa-miR-4516	hsa-miR-5010-5p	hsa-miR-4436b-5p	hsa-miR-5572	hsa-miR-5100	hsa-miR-6820-5p	hsa-miR-6812-5p	hsa-miR-504-3p	hsa-miR-8069	hsa-miR-8052	hsa-miR-17-3p	hsa-miR-3648	hsa-miR-3194-3p	hsa-miR-4727-3p	hsa-miR-4697-5p	hsa-miR-4635	hsa-miR-1343-5p	hsa-miR-668-5p	hsa-miR-211-3p
BC0921	0	7.07751	4.93493	11.443	7.51193	5.06984	9.5242	6.37742	4.52561	5.18847	7.59874	7.23988	6.54104	6.81418	12.8344	5.86986	6.24741	8.37051	6.52848	6.50292	4.46308	5.19252	11.7589	5.22864	5.6576	7.30004	7.47654	4.75533	5.62897	6.31508	13.1744	6.07553	4.74608	5.89298	10.5783	7.13506	5.4208	4.64985	12.3192	4.01626	-0.152745	12.5781	7.14345	4.08157	7.85213	5.23123	9.44056	3.62975	5.43012
BC0962	0	5.54579	7.02329	11.3308	8.17221	4.60791	9.794	7.14325	4.97082	6.00674	7.18257	6.82743	6.59185	6.86354	12.7207	7.9016	6.5457	8.10641	5.8868	5.77306	5.24683	6.57169	12.4074	4.60719	5.67857	7.86839	7.39116	6.44171	5.70146	6.63379	13.9391	5.43189	6.06043	5.6324	10.0044	7.33557	5.93728	5.07441	11.9248	5.16375	4.37905	12.924	8.1982	6.00632	8.35677	3.39486	9.52782	4.5421	7.22831
BC0963	0	5.5264	4.02062	11.0371	7.54208	4.73894	9.03732	6.18622	4.52244	6.10606	6.95428	5.1737	6.17368	6.42088	12.5727	5.6075	6.03407	8.47366	5.96356	5.94722	5.24833	5.91149	12.1055	4.97155	4.8733	7.77054	7.69019	5.79375	5.43315	6.3206	13.7453	5.33669	5.88383	5.89806	9.10225	7.27227	5.07791	5.29134	12.0875	4.96649	3.98299	12.5217	7.56454	4.84899	8.21145	3.75939	9.84673	3.50247	6.5715
BC0973	0	6.77876	5.09159	11.9053	8.91155	7.07982	10.9338	6.65552	5.65368	6.17888	7.644	6.44446	7.33275	7.05503	13.5254	5.89512	7.15644	6.75776	5.29725	6.35049	6.66264	6.49697	12.7217	5.4733	6.10289	7.67363	7.69007	5.26243	7.36165	7.63775	12.7953	4.69101	6.5988	6.60324	10.3626	6.96767	6.81775	7.23798	12.17	4.93849	2.06996	12.1811	7.83773	5.68579	8.45682	0.530399	9.81349	2.0683	7.59726
BC0977	0	6.73697	6.49762	11.7388	8.0468	6.48011	10.7623	8.12601	5.97827	6.9463	8.08115	3.30157	7.07737	7.42853	13.1807	7.50074	6.94189	8.79168	7.67625	6.89958	5.95356	7.84152	12.9701	6.70272	6.80218	8.47969	8.5549	7.31392	6.80212	6.76045	13.6834	6.76977	5.98651	6.9625	10.4681	7.85454	6.8158	6.34238	12.6099	6.46289	6.48017	12.7628	8.58337	6.42189	8.70707	5.58966	9.92769	5.43213	7.17565
BC1110	0	5.49872	4.72969	11.465	8.0018	5.22152	9.34622	7.2876	5.35707	6.56789	6.7173	6.567	6.66729	7.45595	13.3077	6.21158	5.69226	8.80257	5.59003	5.86978	5.02876	5.02744	11.9111	5.00205	5.83926	7.78	8.10682	5.79683	6.1567	6.28589	12.9709	5.85186	5.76392	5.63242	8.40896	7.30827	5.45356	5.75331	12.6683	5.33069	3.44508	12.1956	5.43779	5.10734	8.04758	4.16565	10.1414	3.95512	6.80843
BC1111	0	5.85567	4.56661	10.8342	7.86348	5.12586	7.62399	7.70023	5.43713	5.75271	6.84993	5.8712	6.97272	7.32725	12.4309	6.82062	6.02681	7.96351	6.44462	5.91124	5.02176	5.37327	11.4223	5.46534	6.2851	8.1321	6.90447	5.9045	6.11895	6.46431	13.3815	4.80593	5.70037	5.63058	8.39645	7.12351	5.82787	5.53107	11.4759	5.39721	3.61566	12.0964	3.71905	4.36239	8.25176	4.38535	9.40546	4.53175	6.85298
BC1123	0	5.55952	6.56999	10.8702	7.62665	5.70438	8.07771	6.90074	3.8165	5.368	7.57462	7.22965	6.96459	6.64413	12.6556	6.47807	6.14196	7.97127	6.5409	5.71362	5.36875	5.13727	11.5545	5.36112	6.42484	7.96827	7.30926	6.44876	6.05358	6.14196	13.0686	5.68741	5.54645	6.36472	10.9004	7.68452	5.72089	6.1082	11.982	5.35615	4.4326	12.1727	5.24296	4.63704	8.30333	0.120861	9.74754	-0.0740189	6.78075
BC1154	0	7.21802	9.0812	11.3248	8.19181	7.03386	11.1603	9.12572	7.38509	7.43553	7.5411	6.96966	7.37382	8.63682	12.9498	7.90586	6.83405	7.99097	7.68983	7.07342	6.41041	7.00578	12.401	5.86567	6.80722	8.49069	7.55291	7.52715	7.5594	6.82656	13.1643	6.22642	6.28153	6.72173	9.79205	7.89058	7.13357	6.88106	12.1121	6.56899	5.93032	12.6561	9.43028	7.02716	8.85523	6.11944	9.52372	6.21597	7.95373
BC1164	0	6.2864	5.78176	11.6802	8.17737	5.49968	8.63636	7.12427	4.78924	6.95754	7.53488	6.33187	7.2536	7.5034	12.9748	6.19625	6.52128	8.64616	6.2218	6.31676	5.8212	4.82872	12.611	5.36343	6.02792	7.89974	7.84822	8.25224	6.05323	5.9921	13.469	5.94222	5.52297	6.19184	10.1003	7.80574	5.47501	6.08811	12.3848	5.58487	4.68426	12.7034	5.24405	5.27754	8.45875	5.76277	9.56153	4.66607	7.55196
BC1253	0	6.29207	7.40076	11.3661	8.28892	6.07745	10.7415	7.74588	6.26317	6.41792	7.40855	6.48519	6.93905	8.02297	12.9612	7.13751	5.90459	7.80925	8.12121	7.11707	5.32755	6.49155	11.8465	6.39135	5.9794	7.9192	7.13103	5.96969	6.8233	6.25058	12.6011	5.57689	5.82781	6.73308	10.1107	8.03808	6.4836	6.12215	11.8931	4.75081	5.51963	12.2812	8.80972	6.85868	8.94514	0.0487642	9.63766	4.0956	7.54112
BC1299	0	7.51609	7.03717	11.0161	7.84027	8.12265	9.58947	8.73238	7.70392	7.75467	8.15916	7.91214	8.04796	8.41973	12.6751	7.20506	7.36477	8.29419	7.619	7.39658	7.16535	7.17255	12.4956	7.20228	6.91944	8.5196	7.3287	7.81112	7.9551	7.36651	12.871	6.66338	7.46082	6.65336	10.2598	8.00639	7.14338	7.06647	12.1297	7.37651	6.83284	12.6149	7.39784	7.29626	8.51389	8.11522	9.78019	7.29366	8.40055
BC1448	0	6.02497	9.21112	10.4592	7.32146	5.22774	10.0459	7.4768	6.13012	5.18184	6.92845	5.76056	6.85692	7.78636	12.5002	7.33008	6.34891	7.38943	7.17343	6.02808	5.55498	6.20808	11.7577	5.12805	5.75902	7.83206	6.81399	7.17803	6.03803	6.32353	12.639	5.6249	5.70892	5.77666	9.61939	7.55925	6.28073	5.53792	11.6679	5.95223	4.88294	12.3999	7.51018	5.58751	8.08587	4.40382	9.34699	4.83888	6.86642
BC1621	0	5.70685	5.28517	11.5527	8.0789	4.52571	8.68507	7.81033	4.77624	5.95636	6.79779	6.69186	6.39148	7.00742	12.9474	5.9885	7.06261	7.57677	6.38452	5.92722	4.97498	4.53394	12.6333	5.06589	6.0674	7.79842	7.33029	6.81317	6.06845	5.80374	13.2191	5.68025	6.01959	6.41999	10.8132	7.0089	5.89948	7.23024	12.225	6.28387	0.250168	12.3877	6.28008	5.45673	8.17871	5.02007	9.35852	4.08206	7.54144
LK0001	1	7.01736	8.66074	11.9445	8.07993	5.43223	11.9666	5.52004	2.37209	6.75052	9.21814	6.76963	6.93525	8.40945	13.4784	7.26489	6.99731	8.16242	7.30905	6.05064	6.19281	6.50827	12.6946	5.66899	6.89295	7.3055	10.0623	7.13217	6.21215	6.46592	12.9195	6.41463	5.51073	6.94807	14.6075	7.81443	4.80585	5.31761	12.6428	3.49891	6.48381	13.3101	8.03379	5.77373	9.06284	4.32352	10.2282	4.68136	6.82876
LK0004	1	8.07485	8.44879	12.2904	8.45219	6.61635	13.2795	8.42348	1.8946	6.93408	9.053	5.78725	6.83527	8.32118	13.4494	7.73056	7.40829	8.04095	7.0699	6.36917	4.72307	7.90327	12.9726	5.4123	5.04932	8.19305	10.5303	8.13118	7.05593	7.40055	13.5679	5.77682	7.42865	5.93788	14.5869	6.86421	1.04999	7.41346	12.7912	6.3164	7.07111	13.4398	8.92376	6.88258	9.58441	3.28799	9.92716	1.04999	7.99856
LK0008	1	6.69802	9.59443	12.136	7.57484	5.42739	11.6416	6.20235	1.35717	7.21338	9.30234	6.37689	6.9075	8.52752	13.3792	8.7613	6.75973	8.1045	7.00464	6.32497	4.2676	5.8369	12.3591	0.281169	3.32199	7.49481	9.75696	7.97193	7.13917	7.08811	12.7403	6.22194	6.31206	7.24697	14.6613	7.43843	5.85429	6.16672	12.4295	6.36403	7.08713	13.0093	8.19771	6.58591	8.88285	0.281169	9.95592	5.10155	6.70929
LK0009	1	5.44434	8.96468	12.3558	8.00452	4.56404	11.1833	8.02277	7.65198	7.12348	8.9752	8.97779	8.60435	9.07243	13.2056	7.85988	6.44689	8.50707	6.32066	7.30914	5.78282	6.7959	12.3464	5.19846	6.658	8.73434	10.0804	6.85273	3.58896	6.0718	13.2407	5.99657	7.03667	7.24134	14.5929	7.52671	6.39633	6.70324	12.3305	5.88965	6.75276	13.0611	7.67953	6.98109	9.08485	0.438347	9.88871	6.12551	7.28904
LK0010	1	7.07395	9.31311	11.948	8.33615	7.01427	11.8642	6.53246	5.87724	6.57716	8.88531	7.15912	7.14457	8.72866	13.1081	7.17359	7.79886	8.74229	7.81709	6.9893	6.01949	9.08808	12.3484	4.88669	0.63978	7.47877	9.99162	7.50362	7.19849	6.96075	13.1074	6.89481	6.45801	7.38995	15.0419	7.14767	0.63978	6.49961	12.3615	5.74196	7.01095	13.0306	9.62003	7.27693	9.18638	3.87754	9.8654	0.63978	6.50712
LK0016	1	7.31855	9.72023	12.182	8.02894	6.21753	12.2915	7.51043	6.64997	7.14673	9.08777	6.76441	7.07617	8.70768	13.1773	8.6875	7.74038	8.98799	7.01417	6.44104	6.64338	7.27018	12.1893	5.73497	6.03216	7.95163	10.0853	7.52624	6.04248	7.61916	13.4568	6.68565	6.84428	6.9296	14.7509	7.68064	5.23956	5.48828	12.3466	5.61098	7.69372	12.9975	9.17508	7.03187	9.04886	3.29073	9.94639	3.86058	7.55133
LK0027	1	7.7024	10.3741	12.1695	7.31068	6.89366	13.6429	6.74971	1.279	6.95107	8.4774	5.40027	4.78421	8.94126	13.2041	8.22648	7.16407	8.71904	6.40005	5.20917	4.8261	7.43677	12.2489	1.279	5.10757	7.14987	9.90263	6.97188	7.1853	7.12619	12.8465	4.01235	6.02448	5.47231	15.5168	6.72825	1.279	1.41135	12.2596	1.279	8.09516	13.0866	9.90508	7.67158	9.4868	5.11258	10.0621	1.279	7.23838
LK0035	1	7.37808	9.17843	11.6548	8.23058	7.6437	12.7574	9.12171	6.97453	6.34637	8.46226	7.01197	6.9871	8.89977	12.9479	7.27807	6.69002	7.54185	6.74006	6.41594	6.15111	7.21773	12.0037	6.19019	6.05945	8.35178	9.80244	6.95313	6.884	7.12087	12.0707	5.08747	5.51015	6.81389	14.5624	7.73226	6.63571	3.79896	11.844	6.07367	7.08479	12.5616	8.32037	7.38413	8.89357	7.17221	10.1165	5.89129	7.69683
LK0039	1	7.39372	9.36597	11.1917	7.60723	7.42579	11.2544	8.76662	7.00419	6.29834	8.59213	8.31781	7.30903	8.40659	12.7945	8.04543	7.28767	7.69276	6.8828	6.87006	6.13186	6.33633	11.6905	6.31439	6.07992	8.09828	9.4888	7.07658	5.69765	7.11164	12.2169	5.95785	6.60909	6.95713	14.528	7.55418	6.35461	6.92095	11.7182	6.76137	7.06684	12.2509	7.86906	6.54333	8.63898	6.20484	9.93579	6.43283	7.47574
LK0053	1	6.91212	9.9408	12.0932	8.22239	7.49196	11.2961	9.81262	8.2612	8.31722	8.4234	8.52676	7.95246	9.66645	12.9755	7.66533	7.00422	8.14842	7.50092	7.21252	6.98186	6.42914	11.8253	7.45304	7.50373	9.09452	9.88286	6.62408	7.05673	7.1039	12.3496	7.08302	6.65463	7.51103	14.912	8.22013	7.59993	7.3929	11.9377	7.34345	7.13035	12.2813	7.72676	7.39564	8.90462	7.4859	10.2052	7.3854	8.4599
LK0054	1	6.98172	10.5393	11.1594	8.08931	7.64309	11.5811	8.10948	6.68523	5.81327	8.27284	6.13738	7.51303	8.74547	12.9127	7.90767	6.29103	7.69909	8.17779	7.20611	7.02932	8.18047	11.7895	5.08687	6.78079	8.02082	10.3179	7.85272	6.50432	6.334	12.3761	9.45284	7.48145	7.05667	15.1895	8.51738	6.87839	6.93475	12.1612	6.92479	8.15372	12.6561	9.32052	7.55373	8.62507	6.69107	9.96429	6.75724	8.21291
LK0063	1	6.88736	9.25617	12.3875	7.11348	6.46331	11.9403	8.24967	5.67058	7.63699	8.52431	6.4702	6.89508	8.42383	13.2529	7.0902	5.82067	10.1172	7.63766	6.75357	5.86268	6.45282	12.9965	5.95338	6.18205	8.14272	11.1256	6.64295	6.50824	6.61892	13.9371	6.06245	6.8924	6.59723	14.563	8.11522	6.11102	6.35536	13.0564	6.62947	6.65682	13.4229	8.28166	7.04599	8.79541	5.72579	9.93988	6.44661	8.11034
LK0066	1	5.90319	5.9912	12.116	7.4021	6.35742	9.60518	6.98737	-0.611682	6.3971	8.76784	5.32517	6.03944	6.26488	12.5664	5.87997	6.84301	9.38767	5.14421	6.28851	6.00471	5.8368	12.3744	5.56709	6.24656	7.27144	10.0266	6.72353	6.52281	6.78144	13.8359	6.57898	6.08174	6.35375	12.7155	7.3447	6.07951	6.03183	12.981	5.68315	2.41015	13.0283	6.89254	5.17443	8.68467	4.06788	10.086	5.22314	7.38833
LK0067	1	6.59687	8.38579	12.1404	7.58619	6.85471	10.6976	8.12584	3.41286	6.85638	8.23393	5.17299	5.98296	7.87675	12.9877	5.63362	6.12531	9.33568	6.55176	5.22407	5.48186	5.9347	12.2804	5.52824	5.56567	7.42044	10.2323	6.19692	6.58339	6.20594	13.7602	5.90509	5.28838	6.92306	14.156	7.46336	5.39905	5.32605	12.8426	6.23107	6.74932	12.7119	7.89212	6.20331	8.46547	6.57029	9.84561	5.26751	7.88634
LK0070	1	6.36076	6.40674	12.2468	7.99784	6.79569	10.6259	7.99433	5.19271	6.83023	8.78559	6.43883	6.42102	6.98531	12.8146	5.68931	6.44386	9.03657	4.78009	6.40005	5.30949	6.37715	12.5002	5.78703	5.31188	7.85117	10.1307	5.90035	6.31725	6.12839	13.8534	5.39693	6.24482	6.31404	13.0975	7.79722	5.67811	6.24538	12.9661	6.25044	5.09119	13.3473	7.80349	6.45559	8.35741	4.99809	9.89762	5.58562	7.59255
LK0089	1	6.60606	9.23786	11.9344	7.55744	6.96306	11.017	8.54332	6.76731	7.21154	8.22766	6.19983	6.94246	8.53573	12.8038	6.65421	6.34373	8.74061	6.84557	6.51908	5.67784	6.59819	12.057	6.06961	6.399	8.37664	9.7667	6.03181	5.8718	6.61594	13.3711	5.85925	6.23995	6.86568	13.8324	7.88909	5.92629	6.2562	12.383	6.79504	6.23367	12.8914	8.05024	6.65753	8.63962	6.24591	9.89858	6.84304	7.75553
LK0091	1	6.56854	8.74306	12.4956	7.32648	6.8303	11.8778	8.33956	5.80172	7.52565	8.48061	6.61394	6.98085	7.69381	13.0587	7.28136	6.45518	9.60154	6.65103	6.39676	5.49801	6.98321	12.4286	5.93566	6.78786	8.07317	10.7696	7.52082	6.18149	6.76914	14.3519	5.87391	6.245	6.66798	13.6409	7.49726	6.22085	5.88075	13.1348	6.41324	6.48059	13.1732	8.33606	6.6606	8.62179	6.0272	9.89273	6.00334	7.74325
LK0094	1	7.09468	9.22881	12.0076	7.99463	8.09222	11.0298	8.92476	6.92491	7.26678	8.57915	7.24895	7.31914	8.73133	12.7686	6.94089	6.97168	9.50111	7.71984	6.90032	6.77745	8.1498	12.2576	7.15269	7.26949	8.91393	10.1729	6.24508	7.58913	7.66357	13.5168	7.71178	7.07526	6.80842	14.7932	7.69838	7.0497	7.7982	12.4248	6.38523	7.33006	13.0569	8.8567	7.36056	8.82983	7.26786	10.2949	6.20323	7.71222
LK0102	1	7.08171	9.24986	12.7942	7.81921	6.80238	10.3846	8.15615	6.60074	7.97999	8.1733	7.42982	6.61912	8.29831	13.1801	7.79973	6.6135	9.8668	6.78401	6.9465	6.13237	7.49231	12.6239	5.97698	6.12311	8.16611	10.533	7.17855	6.45841	6.87401	14.2795	6.1795	6.58532	6.44153	13.6135	7.59431	6.6827	6.47446	13.2856	6.89823	6.07285	13.1606	7.89418	6.34393	8.62776	6.34213	9.79203	5.7745	8.3788
LK0107	1	6.70988	10.3871	11.9356	7.40751	6.90319	11.741	8.74369	6.39423	7.31971	8.43027	6.89737	6.49954	8.88772	12.9428	7.95145	5.92165	9.46651	7.51921	6.70966	6.14416	6.40214	12.1871	6.41797	6.94655	8.09163	10.3837	6.8941	6.73231	7.40768	13.3174	5.99979	6.17981	6.24382	14.6024	8.18206	6.51978	6.09503	12.5801	6.22811	6.79577	13.0778	8.11697	6.8599	8.80261	6.73209	9.96176	6.60616	8.13388
LK0112	1	6.60256	10.9627	11.8792	7.83547	6.27072	12.8066	8.35437	6.83284	7.98852	8.37847	7.10127	6.68083	8.76444	13.344	8.3407	6.68024	9.38143	8.13086	7.38826	6.54567	7.86166	12.1582	6.67413	6.71289	8.18193	10.8058	6.77738	6.53593	6.87984	14.0617	6.9256	7.51968	7.27582	14.8083	8.72833	7.39291	6.1769	12.964	7.39252	7.71379	13.0069	9.62917	7.91118	8.83247	7.02728	9.95801	7.28917	8.60218
LK0115	1	6.77589	9.20201	11.4334	7.11956	5.91363	11.0182	8.32978	6.64619	6.82386	7.94658	6.68837	6.88868	8.98269	12.6138	7.37375	6.62884	8.7729	7.84917	7.04251	5.44707	6.92069	11.3969	6.39604	5.44258	8.38393	9.35405	6.48595	6.28108	5.98	13.3789	6.11569	6.1496	6.60419	13.9953	7.86938	6.61827	6.63052	12.4699	6.70504	5.96301	12.7203	7.36282	7.31873	8.67046	5.95798	9.97735	6.49849	8.08971
LK0122	1	6.82384	9.69714	12.4043	7.47331	7.0765	9.8745	8.7428	6.58625	7.59972	8.30107	6.99882	6.58785	8.06819	13.2009	7.61374	6.73286	9.88089	7.22728	6.96817	6.18621	6.71245	12.6051	6.78852	6.12554	8.27938	10.8918	7.09646	7.00301	6.57364	14.3462	6.76065	5.84392	7.00731	14.0722	8.07701	6.83525	6.46279	13.229	6.62845	6.58327	13.3965	7.15913	9.66384	8.76483	6.76947	10.0132	6.34099	8.25282
LK0129	1	6.95114	9.89297	12.3088	8.20026	6.65822	11.592	8.72025	7.41584	7.7832	8.16611	6.64971	7.2634	8.43484	12.8824	8.87115	6.30944	9.5124	7.57317	6.39668	6.05206	6.50718	11.9897	7.5555	6.26372	8.40136	9.97455	7.67007	6.68911	7.0061	13.8753	5.63221	6.65185	6.19719	14.3005	7.79669	7.18532	5.57268	12.9051	7.22519	6.58483	12.3376	8.12935	7.47729	8.87711	6.47654	9.81095	6.68092	8.1828
LK0138	1	6.73648	9.41278	12.7031	7.62768	6.88035	11.3257	7.9736	6.50942	7.79376	8.60659	7.50143	6.94086	8.0795	13.1403	7.39435	6.21585	10.2564	6.63676	6.05996	6.16988	6.50525	12.8038	6.21372	5.86211	7.79656	11.0696	6.53625	4.88443	6.25987	14.245	4.67063	5.40337	5.91479	13.8461	7.68486	4.98085	5.88025	13.1719	6.49419	5.85393	13.5792	7.55299	5.93351	8.78538	5.82867	9.93944	6.02426	7.95874
LK0145	1	6.62214	10.2042	12.082	7.4996	6.8327	12.3484	8.65851	6.89093	7.13199	8.68759	6.92898	6.60003	8.74038	13.0457	7.71273	6.68225	9.33289	6.95391	6.71813	6.22482	8.33782	12.1847	6.26789	6.73711	8.06608	10.2796	7.20494	5.27962	6.69479	13.9539	5.95488	7.24168	7.03141	14.5566	8.0309	6.87713	6.20616	12.8079	6.96708	6.83633	12.8588	9.97858	6.73344	8.98496	6.79009	10.1884	6.6978	8.15648
LK0146	1	7.02922	9.34606	12.251	7.98872	7.53792	13.3376	8.83852	6.67016	7.78818	8.54211	8.97169	6.7815	8.38338	13.0949	7.05648	6.58336	9.3474	7.37556	6.70267	6.30188	8.09262	12.6078	7.33727	7.42557	8.85471	10.3785	7.06711	6.93753	6.44343	14.0672	6.52914	6.17935	7.335	14.4269	8.68603	6.94637	6.89184	12.8765	6.55765	6.6254	13.0952	8.92772	6.84214	9.16463	6.36593	10.1075	7.00571	8.23654
LK0153	1	6.50211	9.6009	11.8018	7.33598	7.4873	11.6953	7.33952	6.50757	7.0644	8.08663	6.81003	6.93526	8.48402	12.5203	6.93473	5.78887	9.3153	6.84724	7.21013	6.00884	7.78859	11.6677	5.24845	5.41416	8.17137	10.8654	6.34697	6.18908	6.50473	13.6817	6.06531	6.59934	6.99213	13.927	7.34111	6.13797	6.33747	12.67	6.6496	6.65711	12.5322	9.27021	7.03786	8.96912	6.52933	10.297	6.77232	8.21542
LK0155	1	6.90657	7.75277	12.1399	8.17909	7.36654	10.4692	7.97929	5.15707	6.72547	8.86109	6.62976	6.86431	7.50456	12.8034	5.71664	6.8131	9.03602	6.82765	7.12982	6.26993	7.16307	12.3585	6.28672	6.06141	8.01169	9.93405	6.66868	6.66914	6.97095	13.1947	6.35697	6.27357	6.86742	13.8402	8.1919	6.83341	6.39303	12.6261	6.58175	6.12659	13.2121	8.12396	6.29072	8.93573	6.03898	10.0755	6.50443	8.19503
LK0156	1	6.77385	8.78263	11.6841	6.99321	6.58631	11.2378	8.41997	5.54492	6.56707	8.80059	5.90423	6.24095	8.30492	12.7998	6.77778	6.1146	9.04125	7.17872	6.48906	4.72024	5.82766	12.2514	5.96458	6.07956	7.63569	10.1962	6.44243	6.25098	6.69164	13.5291	5.75182	6.96993	6.7178	14.3901	8.01233	6.3629	6.71387	12.7879	6.52491	6.95741	12.969	8.16906	6.80424	8.66142	5.67628	9.99327	6.57977	7.93472
LK0161	1	6.82446	9.65387	11.9695	7.71049	6.63401	11.4873	8.50727	7.37609	7.5463	8.00642	7.03192	7.05779	8.5676	12.8811	8.09222	6.53038	9.5708	7.21561	6.31123	6.01356	7.43045	11.6773	6.27857	6.57797	8.41031	10.7164	6.69527	5.83838	6.501	14.3524	5.92523	6.93336	6.95095	14.2048	7.56468	6.46336	6.46447	12.8721	6.78626	6.4242	12.4658	8.76044	7.3162	8.9143	6.19744	10.2834	6.68651	7.94332
LK0168	1	6.29478	8.27071	10.9315	6.61038	5.77868	10.7043	7.61316	5.72846	6.89524	8.26747	5.82067	6.64884	7.51614	11.8059	6.69726	6.51774	8.36393	5.93153	5.45778	6.57386	6.15591	12.2391	5.80907	5.11945	7.72699	9.79805	5.88861	5.69919	6.71475	12.8488	5.49456	5.42481	6.08786	12.7408	7.07517	6.45914	4.75498	11.4408	5.85118	5.36953	12.0451	8.21814	5.6086	8.47556	5.13935	9.94818	5.80715	7.39353
LK0177	1	7.00688	9.83801	11.915	7.34875	7.59684	11.0531	8.55934	7.07292	7.874	8.16235	7.79533	7.53699	8.30359	12.9009	8.1089	7.92513	9.40251	7.14039	7.08736	6.75018	6.51667	12.4936	7.06625	7.14254	8.66362	10.1138	7.88654	7.0366	6.75217	13.8864	6.44506	6.77815	7.61281	13.9603	8.23753	7.50229	7.02386	12.7871	7.69704	5.62236	13.4382	9.23337	6.41269	8.67814	6.29167	9.90628	6.11294	8.11051
LK0181	1	7.1742	9.95155	11.8776	7.77663	8.29863	11.7793	9.19519	7.93707	8.25939	8.00112	8.18516	8.00719	8.99123	12.6462	7.90508	7.6176	9.2546	7.94228	7.59301	7.3692	7.24725	11.7094	7.36587	7.41413	8.75678	9.71469	7.99641	7.48385	6.68705	13.0808	6.83339	7.37457	7.00146	13.9378	7.5313	6.7535	7.41147	12.2374	7.8835	5.43633	12.5101	7.66989	6.96514	8.82998	6.63944	9.95811	6.6284	7.87041
LK0186	1	5.85533	8.89432	11.9296	7.37141	6.99791	10.0044	8.15155	5.3149	7.17093	8.50422	6.19571	6.66427	7.40583	12.8663	6.81935	6.49037	9.23804	6.70294	5.73303	5.51104	6.88257	12.6823	5.52567	5.74941	7.75732	10.3065	6.99518	6.15746	6.75428	13.6868	6.14142	5.81051	6.62788	13.7559	7.95331	6.16326	6.45083	12.8027	6.38784	6.03749	13.8089	8.54478	5.63571	8.69894	5.97884	10.0875	5.4362	8.08083
LK0188	1	6.75721	8.82281	12.427	7.75311	6.96415	10.0509	8.36913	6.13396	7.7991	8.19957	6.69127	7.09491	8.04263	12.9862	7.61634	6.34836	9.98351	6.59801	6.7678	6.10196	5.55664	12.5752	6.46653	6.87576	7.98448	10.5006	6.88751	6.63411	6.6794	13.507	6.09961	5.89652	6.74422	13.2463	7.56652	6.65158	6.76961	12.508	6.45661	5.5319	13.3722	6.67791	6.17666	8.62243	5.67097	9.90073	6.09986	7.96058
LK0201	1	7.21424	9.26997	11.485	7.83684	7.65059	10.8865	8.60584	6.75894	7.13906	9.41069	6.30583	7.09714	8.34468	13.1683	7.33584	6.80832	8.5505	7.31967	6.94886	7.03345	7.37091	12.8347	5.54682	7.07334	8.24694	9.83209	6.79301	5.80194	7.00447	12.4911	6.47057	6.46624	6.71997	14.3708	8.14711	6.45353	6.4763	12.2608	6.50708	6.87398	13.2467	8.1198	6.67772	8.9153	6.9455	10.2743	6.96639	7.79629
LK0208	1	7.11434	9.5921	11.6245	7.2376	6.95909	10.5685	8.33899	5.27654	6.96467	8.50348	6.18681	6.63731	8.36279	12.7712	8.03404	6.74692	9.86484	6.52164	6.55076	6.47141	6.64588	13.0756	6.22271	6.62653	8.24258	10.3048	7.04375	6.41923	6.70158	13.5867	6.29702	6.43245	6.53868	14.0219	8.10279	6.68753	5.28608	12.5435	6.67381	6.71941	13.6107	6.95608	6.66042	9.07739	6.28709	10.2394	6.05304	7.7236
LK0210	1	6.42408	9.38786	12.2355	7.73123	6.33027	9.44124	7.93748	6.09036	7.35279	8.17397	6.38685	6.81284	8.28281	13.0281	9.47064	6.19416	10.2522	6.65486	6.17593	6.31841	5.0158	12.9545	5.90688	6.07748	7.91462	10.3816	8.03902	6.49565	6.63844	13.7276	6.41449	5.95248	6.34424	13.6826	7.85648	6.4791	6.14941	12.7637	6.60896	5.89783	13.6399	6.61911	6.18579	8.69143	6.25154	9.95805	6.22424	8.16751
LK0213	1	7.42949	8.37745	11.4586	7.66419	7.37461	10.2857	8.52979	7.21117	7.12043	8.41782	6.94204	6.6861	8.64982	12.8105	7.12676	6.75569	8.45815	7.35655	6.45306	6.27462	6.55297	12.2542	6.44922	5.92676	8.24141	9.64864	6.33004	6.85943	7.17117	12.7693	6.3935	6.22858	6.77603	13.6394	7.52177	7.11531	6.47027	11.8834	6.80748	5.97748	12.6365	7.67342	6.64307	8.79499	6.48374	10.2417	6.08248	8.51639
LK0217	1	6.20754	5.77116	11.6483	7.40078	6.41555	10.1016	7.49685	5.20701	6.66136	8.47481	6.36081	6.49066	7.53822	12.8633	6.58703	6.40568	8.70703	6.37415	6.4463	6.465	6.16346	12.6932	5.92105	6.33701	7.78385	9.757	6.47932	6.54272	6.24815	13.0957	6.13876	6.09009	6.35608	12.8735	7.88572	5.87886	5.803	12.3273	5.72485	5.26868	13.5205	6.11694	5.50026	8.57738	5.38787	10.1292	5.48418	7.38774
LK0224	1	6.3063	8.63619	11.1228	7.39873	6.94541	10.7523	7.77674	5.14575	6.41021	9.30529	6.30515	6.94686	7.58323	12.9784	7.0747	5.64475	8.61331	6.46173	6.42426	6.36989	6.41626	12.7025	5.80238	6.14807	7.6828	9.43675	6.63781	6.25588	6.39292	12.4205	6.32455	6.38511	6.94998	13.389	8.33746	6.48525	5.86692	12.2724	6.12951	5.92879	13.1788	7.15966	6.27615	8.59035	6.12228	10.2396	5.56298	7.60441
LK0258	1	6.00469	7.36941	11.5934	7.31029	6.78751	13.3005	7.72805	4.13272	6.69223	8.26465	6.48703	6.00263	7.97564	12.7585	6.52354	6.15362	8.47102	6.37067	6.16109	6.12107	7.62169	11.7925	5.74452	6.20546	7.60054	9.25657	6.63012	6.29995	6.57728	12.5938	6.29846	5.75171	7.08684	13.3946	7.68137	6.1519	6.3709	11.7081	5.45596	5.89402	12.5668	9.95451	6.67589	8.79049	5.81597	9.66468	5.87868	7.35225
LK0259	1	6.6829	8.00705	11.5737	7.57861	6.11231	12.8786	7.16597	5.77265	6.49732	8.03112	6.58243	6.27011	7.61664	12.7174	6.37731	6.65733	8.91556	6.05629	5.77716	5.22438	7.893	11.4483	5.69371	5.76141	7.54363	9.41019	6.5793	6.14056	6.85001	13.7558	6.03653	6.44471	6.13672	13.0173	7.20843	5.98488	5.54769	12.0686	6.11708	5.3379	12.204	9.5757	6.13794	8.6505	5.02443	10.0364	5.44313	7.68179
LK0264	1	5.58393	7.26108	11.1058	7.24191	5.51607	9.79058	6.50987	4.56524	5.76544	8.59255	5.82062	6.46557	6.79354	12.5743	5.84012	6.03896	8.23611	4.81002	5.74937	5.98656	5.73265	11.9413	4.91247	4.81632	6.99989	8.58462	5.67539	5.444	5.93211	12.8763	6.40445	5.62942	6.72045	11.8351	7.9926	5.41466	5.32317	12.1053	5.30218	4.18832	12.7996	5.81461	4.8964	8.03778	3.99731	10.0836	4.54776	6.33512
LK0266	1	6.83615	7.73075	10.8297	7.37901	7.2464	13.6408	7.53979	4.40979	6.27917	8.99095	6.3863	5.93764	8.12383	12.9892	4.55657	6.96866	8.24215	6.60722	6.77764	6.35742	7.98772	12.2786	6.46494	5.96213	7.85252	9.72454	5.79563	6.93274	7.17714	13.464	5.99028	6.74694	6.45855	13.9905	7.47195	5.9197	6.51904	11.9844	6.59669	6.83855	12.8027	10.2506	6.71174	9.33571	5.07005	10.2667	6.28361	7.28765
LK0267	1	7.23663	7.62293	11.2881	7.59279	6.51122	13.8758	8.50172	5.58214	6.89049	8.76854	7.2405	6.60675	8.41192	12.884	7.40468	7.55188	8.11201	7.58904	7.00896	6.3337	8.69364	12.1434	6.25845	6.19432	7.8664	10.095	6.59104	7.21118	7.0204	13.2401	6.14318	7.07684	7.04283	14.1122	7.67568	6.18552	6.3862	12.0983	6.51649	7.06431	13.0379	9.57482	7.03525	9.22506	6.51058	10.186	6.06246	8.15877
LK0293	1	7.27441	9.30212	10.9258	7.22216	7.54409	12.0482	9.05125	7.05192	7.36177	7.89793	6.76638	7.36588	8.65854	12.5276	8.59535	7.15464	7.96329	8.12727	7.00442	6.77075	7.0061	11.3227	6.90951	7.58671	8.68667	9.37432	7.47266	7.42572	6.85923	12.4929	6.79407	6.81841	6.90423	14.6756	8.40115	7.77351	7.10366	11.7932	7.35103	7.52472	12.1019	8.3192	7.69093	9.40283	7.49306	10.1076	7.4305	8.57503
LK0311	1	6.75644	9.66439	11.1381	7.12236	6.67742	9.49467	8.18452	6.133	6.00342	8.31939	5.98943	6.29946	8.14283	12.3093	8.15997	6.31266	8.48506	6.5744	6.60644	5.0033	6.68386	11.1183	5.52161	6.05782	7.91508	9.19561	7.0916	5.39596	7.09607	12.7992	5.66805	6.04619	5.723	13.774	7.58992	6.54239	6.32256	11.718	6.61626	6.72786	12.4592	7.58096	6.69903	8.68311	5.52423	10.019	6.25516	7.98728
LK0312	1	6.38055	7.90534	11.9125	7.53511	5.85616	9.13906	7.21933	5.3498	7.33429	7.85635	6.37692	7.15119	7.25959	12.7637	6.87964	6.41023	9.26291	5.78208	5.65249	5.8219	5.02183	11.9659	5.73575	5.93262	7.82712	9.67229	6.56429	5.68443	6.63949	13.8901	5.68511	5.9669	5.84551	12.5889	7.4532	6.24861	5.53276	12.6094	6.23085	5.47049	12.9231	6.26141	5.44861	8.22535	4.95641	10.4793	5.3264	7.66437
LK0316	1	6.94845	8.87343	11.2854	7.67533	7.04379	11.1126	9.09429	7.23811	7.11359	7.72671	6.60156	7.55313	8.91692	12.4868	7.59808	6.13864	7.49146	7.28106	6.70551	6.61547	6.06858	11.1106	7.2962	6.89465	8.59009	8.80993	6.175	7.00529	7.07909	12.0192	6.99866	6.57734	6.90168	13.8465	7.93339	7.61707	6.06181	11.5818	6.95238	6.02574	12.0895	8.04577	7.05445	8.87999	7.56696	9.89663	6.23441	7.91163
LK0324	1	6.27701	8.26256	11.4009	7.28822	5.89887	9.85945	7.26531	5.59845	6.41833	7.65815	6.60456	6.72414	7.78301	12.4345	6.90692	6.15417	8.40005	6.33786	6.23509	6.25237	6.04819	11.0616	5.95648	6.31023	7.5498	8.84406	6.96191	6.08532	6.43689	12.4503	5.80413	5.94362	6.19847	12.9202	7.36474	6.31437	6.02745	11.4545	6.02398	5.32412	12.2358	6.71481	5.61	8.0951	4.66768	9.927	5.40744	7.21742
LK0328	1	6.18932	7.61094	11.0854	7.28967	6.66337	9.10889	7.74663	5.87697	6.07922	7.95238	5.78405	6.75407	7.5651	12.5287	6.66578	6.43588	8.28539	6.23855	6.43601	6.245	6.29807	11.5666	5.70566	5.92389	7.60069	9.11879	6.62704	6.49854	6.75809	13.1635	5.73874	5.80244	6.05326	12.8185	7.57193	6.19821	5.85007	11.911	5.54918	6.26397	12.6803	6.93645	5.89242	8.2586	4.22869	9.92718	5.13252	7.21751
LK0333	1	7.00678	9.34574	11.1378	7.54605	8.04331	12.3615	8.15206	6.68749	7.01594	8.55047	7.53194	6.59264	8.0545	12.1498	7.36857	6.65975	8.47442	7.03846	7.37275	5.53116	8.76608	11.6366	4.93447	6.15877	7.78998	9.44348	7.26899	3.97051	6.65431	13.9525	6.03217	5.92741	7.17002	13.6355	6.79742	4.12865	2.75906	11.875	5.68147	7.48154	13.0505	6.45104	6.62687	8.51136	5.09077	10.1617	6.24742	7.03045
LK0351	1	6.41178	9.24292	11.0953	6.96076	6.39025	11.0907	7.92159	6.74054	6.84294	8.00276	6.68583	7.32494	8.30023	12.1329	6.86632	6.91366	8.82169	6.82677	6.58713	6.01053	8.16279	11.181	5.39264	6.04704	8.35262	9.50229	7.44133	6.46296	6.92649	13.9177	5.4307	6.4536	6.34082	13.5724	7.27671	6.52577	5.3182	12.0328	6.3019	6.8948	13.3962	10.2532	6.16167	8.81381	6.06331	10.4528	5.48294	7.24282
LK0354	1	5.94058	9.9258	11.3725	7.33545	6.47833	12.2558	7.91544	6.09509	5.27614	8.4123	5.25656	6.54481	8.41326	12.5655	7.91879	5.33462	7.599	7.42217	6.35417	5.47019	9.19239	11.9115	6.57089	6.02397	8.15123	8.89079	7.97591	6.64417	7.12251	12.1145	6.44183	6.19839	6.47668	14.3821	7.45462	6.57556	6.71497	11.8413	6.22988	7.04452	13.248	8.76933	6.97752	8.47036	7.13991	9.92461	5.05934	7.70586
LK0364	1	7.18486	9.27892	10.787	7.5589	7.54195	11.5634	8.8751	7.1147	5.61241	8.59984	7.6183	7.36105	8.77597	12.6441	7.65503	7.38728	8.59236	7.66154	7.36701	7.37385	7.8679	11.872	8.11471	7.51106	8.58495	9.46137	7.84742	7.36278	7.13504	12.3752	6.19804	7.64938	7.98849	14.3378	8.10665	7.58258	7.30572	11.8356	7.06336	7.17332	12.6816	9.82721	7.94272	9.33563	7.28128	10.2244	7.65468	8.29132
LK0366	1	6.91168	9.74308	10.9612	7.6084	7.70821	11.786	9.0408	6.5217	6.83968	8.31227	7.24046	7.37992	8.72747	12.6572	8.28695	5.9549	8.04456	6.85934	7.19235	7.07685	8.04681	11.7307	7.09103	6.44404	8.47707	9.33149	7.42037	7.10651	7.02956	12.4007	5.64112	6.47803	7.45368	14.5607	7.99239	6.98337	6.5941	11.6493	6.49451	6.02189	12.6495	9.04954	7.61823	9.03017	6.9465	10.21	7.22518	8.3846
LK0370	1	7.0107	9.54499	11.5095	7.79811	7.7747	12.078	8.83346	1.48292	1.48292	7.97181	1.48292	3.81929	8.14021	12.6707	8.19688	6.79181	6.51548	8.11554	5.58282	1.48292	8.09315	11.9111	1.48292	1.48292	8.40461	8.93952	7.19313	8.07894	8.23882	12.9496	3.82584	1.48292	4.70944	15.2557	7.00612	7.75439	7.47144	12.1012	1.48292	1.48292	13.1832	14.084	10.9	11.4478	7.40958	10.3833	7.62605	8.501
LK0376	1	6.82672	10.7687	10.8461	8.94879	7.60501	12.28	9.42637	7.67593	5.58832	7.97673	7.88621	7.28374	9.85837	12.6949	8.62897	6.54583	7.29564	8.49352	6.89093	6.18024	7.80818	11.3649	7.04764	7.35314	8.85592	9.80629	7.51692	7.5468	7.66666	12.196	7.01981	7.02911	6.97602	15.7648	8.17736	7.405	7.16388	11.722	7.67604	8.29008	12.8198	9.90401	7.39404	9.01223	6.71982	10.2851	6.98126	8.02472
LK0380	1	6.30393	10.4735	12.048	7.42587	6.44504	11.8995	8.15543	7.14486	7.72544	8.11746	6.89705	6.61205	8.97839	13.1545	8.54015	6.45069	8.47183	7.18089	6.68262	6.35342	7.09604	12.4289	6.58974	6.55409	8.27597	9.94539	7.76521	6.51816	6.98574	12.6245	5.66338	6.98052	6.60353	13.7758	7.73183	6.78912	6.43386	11.8775	6.19486	5.90929	13.5735	9.57615	7.16411	8.65742	7.59609	9.90371	6.61979	8.92123
LK0415	1	5.97986	9.30449	12.5569	7.37552	5.68979	11.6238	7.59327	5.59263	7.48906	7.37111	6.4207	6.40479	8.09405	12.0808	7.44693	6.22934	9.69558	6.17076	5.80845	5.88689	8.48317	11.6295	5.54905	5.60968	7.59541	12.2549	6.65285	6.17176	6.74499	14.8854	5.46448	6.13591	6.17708	13.0344	7.20186	5.97518	5.37974	12.7457	6.29356	5.46711	13.0991	9.06632	5.99863	8.30402	6.0646	9.6101	5.42632	7.42412
LK0417	1	6.52859	8.48788	11.0401	7.54101	6.7653	13.2307	7.77282	6.26881	5.867	8.48119	6.0017	6.67239	8.18458	12.4283	7.30886	6.48409	7.65744	6.7163	6.50265	6.39375	8.57189	11.8053	6.38885	6.28321	7.8108	8.81531	6.09825	6.51291	6.66073	12.2036	6.02685	6.55518	6.86163	13.4698	7.80966	6.5639	5.91149	11.656	6.26704	5.54858	12.991	10.3473	6.5288	8.75154	5.40753	9.95408	6.31937	7.70823
LK0424	1	7.47082	9.48917	10.2453	7.85768	8.27419	11.5535	9.40987	7.04488	7.76471	8.49627	7.08221	7.55621	9.19233	12.3029	6.68169	7.02303	7.57335	7.86853	7.02983	7.02267	7.78748	11.2389	7.40068	7.11074	8.33858	8.94497	6.84883	7.38307	7.53582	12.1365	6.54202	6.65008	7.20848	14.7433	7.85074	7.37782	6.66527	11.4928	7.16941	7.39022	12.1799	9.83147	7.41283	9.12658	6.83159	10.0112	6.9687	8.01817
LK0435	1	7.16744	10.6378	10.5391	7.96614	7.52714	12.3263	9.28283	7.06567	6.8561	8.73333	7.58221	7.03528	9.5034	12.2569	7.8936	7.1907	7.85123	8.62406	7.36107	6.96528	8.54739	11.5904	7.39803	7.17374	9.05636	9.35293	7.55231	7.22265	7.66827	11.992	7.54973	6.68701	7.31415	15.5824	8.62558	7.52599	7.85449	11.5501	7.26694	7.72279	12.7886	8.68114	7.27185	9.31797	7.22422	10.0471	7.13684	8.17126
LK0444	1	6.67218	9.70926	10.8105	7.30124	7.01085	11.9692	8.53827	6.90328	6.3148	8.39918	6.73174	6.27603	8.80613	12.3403	7.8977	6.53192	7.19372	7.68811	6.36042	6.93735	6.84568	11.6865	5.85571	6.70823	8.01031	9.11466	7.37174	7.18695	7.32452	12.1192	5.25748	6.1933	7.21149	14.4973	7.76021	6.42629	6.06901	11.5695	7.00233	6.96662	13.4524	8.19632	6.71168	8.94459	6.71083	10.017	6.16467	7.50072
LK0453	1	7.03667	10.0429	10.8021	7.34721	6.7008	10.7253	8.62734	7.14569	5.47052	7.98329	6.51729	6.85102	8.67749	12.4325	7.05037	5.99119	7.74606	7.73428	6.50451	6.33452	6.59312	11.3153	6.76356	6.23795	7.91192	9.1745	6.38747	6.90282	6.75003	11.9946	6.10399	6.08566	6.7458	14.5452	7.73216	6.84743	6.47458	11.7632	7.22278	7.12116	13.1176	7.95596	7.02577	8.85228	6.35363	9.94645	6.19784	7.62987
LK0471	1	6.58954	7.0929	11.1358	7.8124	7.60048	11.3728	8.67131	5.72336	5.8828	8.46413	6.36387	6.69775	8.06765	12.5899	6.41292	6.71947	7.77911	7.37171	6.35817	7.3934	7.10311	11.7175	6.83051	6.45903	8.77229	9.48671	6.69333	7.22001	6.81284	12.0559	6.50621	6.68788	6.91229	13.7735	7.85838	6.15124	6.54848	11.8661	6.36144	6.29358	13.1442	6.35534	6.52696	9.00355	4.61971	10.1675	6.28747	7.91759
LK0491	1	6.64125	9.17347	11.0245	7.35572	6.47307	10.7328	7.99516	6.13943	6.47346	8.26535	6.50196	6.78584	8.53332	12.2957	8.23699	6.85128	8.20128	7.2184	6.20197	7.13106	7.34389	11.4266	6.13043	6.56292	8.15921	9.21996	6.82339	6.50367	6.75114	13.4352	6.04589	6.12291	6.41546	13.8335	7.66599	6.64279	6.1519	11.7366	6.32868	6.22275	13.2697	7.07725	6.18173	8.6804	6.11225	9.86104	5.95899	7.46465
LK0497	1	7.16577	8.93269	10.8928	7.70163	6.7689	13.3457	8.28814	5.71232	6.28736	8.43274	6.67497	6.94887	8.50637	12.4288	7.73163	6.18836	7.55387	7.64099	6.37671	6.71588	10.1492	11.2743	6.16	6.44905	7.92642	9.47069	7.6647	7.72841	7.11876	13.0587	6.26378	7.29245	7.3437	13.9164	7.88565	6.8628	6.34936	11.6824	6.13246	6.89792	12.9829	9.07259	6.90643	8.79712	5.33776	9.78492	6.5936	7.94308
LK0502	1	6.8135	9.66161	10.6086	7.64151	7.24826	14.8925	8.41602	6.59134	7.01773	8.19368	6.55905	7.23621	9.13332	12.1582	8.69078	5.85467	7.98249	7.94839	6.953	6.70806	9.81473	10.7734	7.00141	6.95514	8.22233	8.96845	7.91717	6.59366	7.43357	13.91	6.78021	7.4724	7.4831	14.2922	7.80609	7.15442	5.98629	11.5484	6.74119	6.64952	13.1034	10.9461	7.9628	9.09872	6.98696	9.86927	6.95912	8.07089
LK0519	1	7.20207	8.98251	10.4234	7.50726	7.48769	11.0937	8.65403	6.41402	6.14292	7.9334	6.65597	6.86032	8.69688	12.0076	6.86926	6.25716	7.35119	7.80524	7.04956	7.03614	8.1165	10.9492	6.99329	6.80778	8.45938	8.49377	6.6466	6.84342	6.88074	11.6452	6.35705	6.78043	6.71291	13.995	7.69755	7.35178	6.86362	11.221	7.40245	6.69927	13.2302	8.86784	7.37067	9.18948	7.174	9.94489	7.19526	8.16191
LK0523	1	6.81224	7.72636	11.208	7.5623	7.21329	10.2295	8.11687	6.64513	6.99127	7.87705	6.64238	6.7735	8.41401	12.2217	6.76625	6.57922	7.92112	6.73123	6.56986	6.99092	7.45205	11.4232	6.531	6.31635	8.14946	8.97926	6.42538	6.77172	6.92746	12.5176	6.33835	5.8387	6.14621	13.2846	7.35218	7.04582	5.96923	11.3578	6.32325	5.82592	13.4275	7.98937	6.18625	8.70509	6.69678	9.71273	6.38223	7.64055
LK0528	1	6.54292	9.42071	10.7297	7.22077	7.13063	11.786	8.57062	6.22453	6.56244	8.09033	6.32168	6.50148	8.43553	12.3777	7.41221	5.63246	7.28865	6.87403	6.79541	6.88325	6.66791	11.188	6.31749	6.18145	7.85026	8.7399	6.16333	6.58098	6.68684	11.8067	6.00602	6.01587	5.75636	14.2032	7.53314	6.21697	5.65682	11.2089	6.27376	6.5067	13.5488	7.77498	6.68528	8.85566	5.96453	9.83874	6.46601	7.4119
LK0533	1	6.27666	7.58605	11.2485	7.65312	6.88296	10.7822	7.27957	5.4047	6.54003	8.12781	5.91548	6.33366	7.89958	12.3977	5.38281	6.29683	7.64997	6.22852	5.59325	6.59945	6.88819	11.826	6.02126	5.60133	7.71602	9.12891	5.53877	6.41094	6.98833	12.407	5.75526	6.00609	5.65989	13.4616	7.20192	6.05889	5.81973	11.4553	6.2339	5.92646	13.4291	7.70611	6.33821	8.92133	5.11936	9.72444	5.88219	7.69863
LK0540	1	7.03799	8.16303	10.9463	7.82545	7.82612	12.5921	8.23581	6.23498	6.44056	8.17612	6.5313	6.70416	8.51341	12.3354	6.35154	6.73401	7.7415	7.59729	6.47951	6.94469	7.22205	11.3382	6.72851	6.73578	8.08525	9.13602	6.5308	7.30116	7.24431	12.6507	6.46304	6.27082	6.70294	14.3552	7.38351	6.7096	6.63799	11.594	6.10022	7.07308	13.4954	8.26384	6.96039	9.22685	6.57256	9.94861	6.45363	7.70962
LK0549	1	6.80319	6.62264	11.133	7.62825	7.25072	9.61861	7.28992	5.78742	5.84528	8.02462	6.31818	6.5861	7.74787	12.036	5.93752	6.26302	7.73208	7.14507	5.76486	6.83634	6.47289	10.857	6.22585	6.09587	7.64909	8.89141	6.059	6.59396	6.83863	12.5423	5.47595	5.48536	5.50478	13.2201	7.13808	6.09798	5.38302	11.4495	5.75066	5.84739	13.2801	6.44972	6.04846	8.9398	3.88343	9.77997	5.55316	7.22236
LK0550	1	6.61302	8.2861	10.7013	7.11471	7.06487	9.86268	7.60465	5.81393	6.08997	7.54338	6.21096	6.21033	8.24097	11.9237	6.00532	5.15255	7.04489	7.61158	5.34892	6.73784	5.87702	10.6281	6.16606	5.8069	7.75922	8.65665	5.65358	6.15568	6.23185	12.0924	4.93595	5.2666	5.53101	13.9783	6.79214	5.61491	5.70063	11.1736	5.69606	6.06169	13.2777	6.89038	6.16108	8.75526	4.60323	9.76386	5.74619	6.89349
LK0569	1	6.89254	6.67408	10.9325	7.29778	6.80276	9.79686	7.26393	5.58552	5.98974	7.72329	6.3785	6.55868	7.62278	12.275	5.6614	6.14257	7.32633	5.83254	6.05132	6.984	6.25072	10.8458	5.30541	5.52262	7.46298	8.5703	5.65252	6.07674	6.73911	12.2525	5.01924	5.62912	6.74321	12.8898	6.62172	5.41835	5.75026	11.2197	5.48172	5.62206	13.336	6.45061	5.5534	8.55871	4.8842	9.59042	4.80599	6.68462
LK0573	1	6.65917	8.76878	11.0671	7.52922	7.30956	10.4855	8.38891	6.16746	6.92391	7.89289	6.52584	6.7177	8.28915	12.3645	7.05012	6.43194	8.2508	6.86743	6.04271	6.88556	6.98007	11.4693	5.48093	6.07161	8.2224	9.09667	6.63735	6.12633	6.74914	13.2167	6.01188	6.43282	6.49573	13.9297	6.98648	6.76094	5.83876	11.6771	7.10735	6.60045	13.5087	7.65534	6.58484	9.06644	6.29537	9.99235	6.32664	8.04813
LK0577	1	6.90483	7.13509	10.6669	7.12501	6.97055	9.60815	7.5646	5.04835	5.98417	7.92813	6.0385	6.46914	7.94583	12.1732	5.73109	6.66185	7.59235	6.59623	6.41499	6.84678	6.86704	11.0956	5.91867	5.64301	7.61633	8.79162	5.29568	6.08244	6.581	12.1517	5.51803	5.96025	5.35509	13.3574	7.15261	6.07504	5.67936	11.2876	5.86479	5.90793	13.3819	6.15722	6.31993	8.58095	4.72222	9.70377	4.88422	6.6677
LK0599	1	6.99303	8.84487	10.6504	7.65441	6.71136	12.4245	8.20809	5.79477	6.11123	8.03813	5.42922	5.90471	8.10686	12.2071	7.03865	6.23195	7.1504	7.11279	6.23318	6.64794	7.7504	11.4883	5.55613	6.03865	7.95567	8.73321	6.63501	6.06725	7.35242	12.6053	5.22489	5.88872	6.51818	14.0758	6.91232	6.19622	6.2073	11.2868	6.0198	5.89993	13.4125	9.61288	5.99761	8.76924	5.61184	9.67988	4.83818	7.21975
LK0602	1	6.11857	8.09374	11.1003	7.09811	5.9477	11.3085	6.96164	5.54786	5.81947	7.32516	5.95164	5.89868	7.77475	12.1257	6.07678	5.94738	8.10524	5.86733	5.1626	6.20036	6.95328	11.4656	4.21563	5.10778	7.65054	9.06392	5.69544	5.51312	6.73499	13.9155	5.18168	4.55529	5.70929	13.4668	6.86491	5.42741	4.86116	11.7594	5.11493	5.59208	13.5465	7.91979	5.05251	8.35994	5.03997	9.82036	5.27845	7.23365
LK0613	1	6.47395	7.28082	11.1966	7.62805	5.89971	12.8688	7.00432	3.85323	6.17739	7.9767	5.74762	6.16719	7.40837	12.3469	6.50095	5.90325	7.94906	6.33069	5.81903	6.79824	8.59261	11.5512	5.74364	5.64084	7.05467	9.12276	6.60716	5.76535	6.65343	12.4004	5.74562	5.98428	6.20655	13.2418	7.33051	5.16859	5.95054	11.6071	5.01947	4.27118	13.0917	8.92601	5.22088	8.48459	2.66506	9.78071	4.89593	6.92795
LK0618	1	5.91861	5.51602	11.5561	7.94299	6.32527	11.4982	5.47545	5.5021	6.36293	8.22157	6.55914	6.1816	7.42343	12.8787	3.34864	6.43127	7.96723	5.65602	5.69343	6.26561	6.03494	11.9601	4.78658	5.4619	6.99002	9.06524	5.3113	5.62501	7.14208	13.3395	6.17019	5.92281	6.57938	12.3391	7.17294	6.07372	5.73343	12.1092	5.03334	4.69782	13.6115	7.09086	4.56132	8.50126	1.59413	9.89539	3.75817	6.66103
LK0643	1	6.68943	9.98594	11.046	7.58366	7.1476	11.2371	8.37246	6.99465	6.98801	8.22739	6.46514	6.83527	8.47574	12.1774	8.66819	6.47784	7.96359	7.21546	6.22519	6.44497	7.2254	11.9195	6.19517	6.46838	8.18586	9.30094	7.98583	6.39824	7.01323	12.6278	6.22436	5.72217	6.40866	13.658	7.65293	6.25801	6.30966	11.7045	6.24298	5.485	13.7837	8.47769	6.65588	8.67063	7.13291	9.75742	5.90873	7.68513
LK0644	1	6.79216	9.74937	11.0969	7.81191	6.58846	12.8323	8.00377	6.88039	6.5601	8.03176	6.8003	6.73522	8.35804	12.3348	7.62414	6.39826	8.29162	7.47485	6.02318	6.40881	6.64618	11.7941	6.06665	6.42235	8.36395	9.62698	6.80493	6.48442	6.80721	13.567	6.3469	6.97257	6.74436	14.2603	7.71176	6.53695	6.51706	12.0584	6.62467	6.48684	13.5058	8.7186	6.76327	8.70913	6.20615	9.8956	6.14251	7.80702
LK0645	1	6.54731	8.75108	11.1257	7.32204	6.88912	11.7554	7.36978	6.05861	6.31787	8.02573	6.21063	6.20473	8.18174	12.1571	6.53213	6.38877	8.43518	7.28936	6.30714	6.79211	7.15983	11.4398	6.11415	6.53806	8.25501	9.34835	6.02195	6.87321	6.9296	13.7127	5.9473	6.63169	6.25975	13.6557	7.25107	6.05799	5.84601	11.8394	5.8472	6.22865	13.4478	8.68575	6.63113	8.84802	6.17178	9.92189	5.66624	7.72001
LK0650	1	5.95097	8.10279	11.2571	7.57105	5.90694	9.79669	7.46289	5.70431	6.23966	7.93474	6.09799	6.51495	7.90869	12.1682	7.12704	5.94107	8.07846	5.99142	5.74245	6.00029	4.53762	11.4472	5.01356	5.26202	7.73473	8.91191	5.83644	5.01471	6.79722	13.4789	5.60644	4.30109	5.41459	12.9534	7.06893	5.2226	4.66476	11.5514	5.17692	4.47899	13.4692	5.73534	4.71985	8.35587	4.17412	9.66126	5.1074	6.96752
LK0652	1	5.89304	7.997	11.4712	7.65105	6.56001	10.6611	7.27156	5.22167	6.75948	7.78943	6.33486	6.20536	8.32564	12.6654	6.9557	6.72414	9.57031	6.49892	6.08593	5.89163	5.48987	12.226	5.38436	5.69869	8.24942	10.2065	6.67459	6.56196	6.94866	14.2389	6.1048	5.82795	6.16392	13.3082	7.00606	6.39639	6.56377	12.8792	6.25859	5.56285	14.2647	6.44552	6.10174	9.03051	5.69495	10.1713	5.56846	8.10878
LK0654	1	5.28851	6.39909	11.6363	7.92571	5.72706	9.2191	5.62863	4.48447	6.4145	7.81194	6.25507	6.56496	6.45347	12.5911	5.71719	5.74669	8.36515	4.67496	5.33057	5.71906	4.40575	12.1515	4.92603	5.52052	7.09841	9.46471	5.45831	5.39822	5.93505	13.2493	5.7942	5.15465	5.83019	11.2028	7.58079	4.35316	5.1167	12.3548	5.06915	3.71494	13.468	5.5263	4.19133	7.84349	4.32336	9.95887	3.81318	6.5766
LK0665	1	6.75654	7.60376	11.1328	7.98311	7.29177	11.057	7.19894	5.22196	6.29221	7.97168	5.95783	6.32505	8.16171	12.1702	5.19925	6.42219	7.97743	7.41316	6.2365	6.96635	6.77399	11.4376	5.50881	6.06864	7.97145	8.80398	5.55294	6.05303	7.07641	13.0694	5.97769	6.22302	5.63178	13.8489	6.87972	6.2428	5.98502	11.7127	4.88122	6.14789	12.8485	7.93297	6.57002	8.93623	4.65822	9.74649	5.70957	7.29408
LK0679	1	7.09298	10.0083	11.3284	7.87913	6.95662	10.014	8.14837	6.66013	6.63526	7.98928	5.98097	7.02746	8.46898	12.154	8.14213	6.27519	8.4116	7.1372	6.54006	6.38724	6.28579	11.5578	6.31022	6.45276	8.27428	9.2295	7.7539	6.82793	6.92541	13.0884	6.74764	6.44139	6.59697	13.4709	7.30732	6.79391	5.43482	11.7039	6.46459	5.90079	13.0869	7.07256	6.23059	9.00518	6.96765	10.0368	6.05483	7.80304
LK0687	1	7.46515	9.53697	11.1451	8.36648	7.60833	10.2948	8.72122	7.30743	6.80872	8.12742	6.72742	6.7867	8.87406	12.1988	8.02748	6.93321	7.71077	7.65691	6.56489	6.64037	6.69303	11.4095	6.8069	6.1601	8.49046	8.94902	6.92291	7.012	7.13242	12.1674	6.17316	5.84547	6.70012	13.8196	7.39123	6.81514	5.97374	11.6027	6.73142	6.85871	13.1334	7.21288	6.75752	9.19024	7.05266	10.0741	6.44508	7.65749
LK0693	1	7.26332	10.0118	10.8623	7.55857	7.79601	11.3771	8.89109	7.71989	6.7748	7.93532	7.38808	7.50394	9.31499	12.147	8.4036	6.20426	7.56229	8.3102	7.57467	6.6742	7.42619	11.1554	7.38146	7.07528	8.62726	8.90618	6.66795	7.70108	7.15471	11.9827	6.95871	6.81189	6.87463	14.3934	8.09178	7.6225	7.05626	11.6306	7.34846	6.55988	12.64	7.98433	7.82428	9.24414	7.94939	9.9953	7.43234	8.33536
LK0700	1	6.75658	9.40537	11.0997	9.44831	6.51944	11.3948	8.13493	9.88112	6.28186	7.28178	5.99051	6.87861	10.4446	11.976	7.73446	6.13114	8.76	7.28276	6.15442	6.98849	6.7743	11.4105	6.42595	6.01276	9.04712	9.35384	6.75329	6.33727	6.81647	13.9829	6.49329	6.06659	6.43622	13.5366	7.15965	6.8262	5.78993	12.1608	6.99872	6.55413	12.7377	6.45104	6.45916	8.62769	6.07308	10.0261	6.01909	8.27647
LK0704	1	6.62137	10.4047	10.7725	7.49631	6.57026	13.1508	8.54313	6.87186	6.24935	7.55662	6.89448	6.68254	8.99998	12.141	8.357	6.64029	8.45379	7.34994	6.5892	6.24546	7.4452	11.1996	5.45654	6.42582	8.44689	9.1743	7.48646	6.65502	6.81163	14.0078	6.7976	6.91718	6.93734	14.1493	7.63599	6.69524	5.39317	11.8634	6.74577	6.49622	13.0544	9.53595	6.99678	9.07681	6.24935	10.116	6.22585	7.63972
LK0719	1	5.45209	5.27676	11.3342	7.59692	5.03677	9.66601	6.49795	4.62265	5.7725	7.29767	6.01853	6.04156	7.40333	11.8947	7.78282	6.34472	8.64244	4.78901	5.33167	5.23466	6.46333	11.3511	4.84144	5.30861	8.40792	9.83862	8.08698	5.47259	6.7208	14.1004	4.73056	5.5877	5.04001	11.4601	6.07627	5.06283	4.56285	11.7929	5.22747	4.1625	13.5738	6.28597	4.21096	7.96165	3.70631	10.5893	4.29054	6.43027
LK0723	1	6.10977	8.48835	10.9039	7.31224	5.51749	10.5557	7.00818	5.44942	5.48845	7.69437	6.16921	6.2939	7.87857	11.8714	7.2274	6.32231	8.45895	5.71983	5.52654	5.98346	7.5855	11.2979	4.95729	5.44261	7.84743	9.22159	6.76461	5.59771	6.90844	13.9806	4.56345	6.00751	5.95388	12.9802	6.75357	6.05073	5.07043	11.6867	5.74258	5.6385	13.5166	7.98953	5.96707	8.3678	5.82806	9.93422	5.14672	6.78197
LK0729	1	6.53275	11.736	10.6377	7.44114	6.48466	11.3649	8.60709	1.68554	7.04586	8.59416	6.46605	1.68554	9.60101	12.4439	8.39772	5.51563	5.2168	7.92411	6.43364	6.53003	8.71011	11.6061	7.11872	6.56645	7.39896	9.8162	7.16821	2.02927	5.72954	11.7819	1.68554	6.86896	5.42832	15.7304	5.95577	7.60193	1.68554	11.3482	6.85576	8.45794	13.1623	10.356	6.43709	9.13057	6.87489	9.60801	5.62355	7.11068
LK0733	1	6.35144	8.54304	11.2856	7.53355	7.10938	11.2421	8.24364	4.88048	6.73324	8.11348	6.67706	6.94856	8.10723	12.6159	7.25701	6.47762	8.0532	6.98533	6.19681	6.8312	7.42157	11.8663	6.28141	6.70763	7.68319	9.28671	7.00656	6.45294	6.93636	13.0309	5.97409	6.57259	6.17398	13.9583	7.39547	6.47179	5.60316	12.0209	6.29597	6.68154	13.4371	8.87812	6.5462	8.73378	6.16987	9.82152	5.72488	7.36332
LK0754	1	4.44262	11.5549	11.361	7.26649	7.47886	13.2869	8.59895	7.93825	6.97341	7.69263	8.2772	6.58196	9.21006	12.9483	8.27867	6.98088	7.841	8.35956	7.57474	6.30546	10.0778	11.9383	5.74154	5.94276	8.38652	9.262	8.62404	5.10977	7.28516	13.736	7.27527	8.10668	7.59802	15.1656	7.76029	5.98618	6.76158	12.33	6.94547	7.63061	13.3894	10.693	7.17419	8.72389	6.14112	10.0834	6.54738	8.06349
LK0765	1	6.23147	8.40956	11.3122	7.14558	6.01873	11.1475	8.31867	6.53698	6.17284	7.16388	5.65092	6.50904	8.31759	12.6002	6.70683	6.39252	8.13293	5.40842	5.99708	6.31812	6.22177	12.0831	4.91191	5.32534	8.1429	8.61124	5.34661	5.20011	7.0517	13.2131	5.91028	5.95828	6.27362	13.8028	7.3803	6.02718	5.88641	11.9879	5.64685	5.74622	13.3891	8.12813	6.16725	8.07694	5.66636	9.88195	4.57327	7.1697
LK0767	1	4.26463	9.5673	11.0911	7.38581	6.50133	10.8989	8.22344	5.90957	6.22083	7.37516	6.33214	6.59825	8.34178	12.4512	7.78183	7.21991	8.44311	6.26191	6.34724	4.769	7.88523	12.1035	5.88992	5.72299	8.67528	8.47099	7.25445	6.51778	7.5169	13.9494	6.88298	6.26481	6.9166	13.8227	7.73379	6.74473	6.09109	11.899	6.18092	5.81645	13.6643	12.3954	9.93625	10.5229	6.65879	9.99515	6.79222	8.86758
LK0786	1	7.50017	11.1156	11.7991	8.52039	7.8623	12.3039	9.36609	7.56836	6.79589	8.06585	6.9822	6.99606	9.87923	12.7626	8.66311	6.99195	8.40014	8.10896	6.31462	7.01542	8.38013	12.1756	6.91737	6.40021	8.7687	8.99035	6.49794	7.0333	6.35312	13.4942	6.9968	1.79176	7.67817	14.9933	8.62482	7.1519	6.78643	12.3119	4.59086	7.04138	12.6035	8.93322	7.37548	9.03277	7.3057	9.88864	6.2051	7.78914
LK0795	1	7.91919	11.5646	11.2229	8.78857	8.0453	12.4077	9.42755	8.64318	6.69675	8.512	7.35086	7.54149	9.79229	12.6309	9.12447	6.46894	8.27434	7.47278	7.8341	5.84086	8.91603	12.0728	7.6419	7.16698	9.17124	8.98789	8.05898	7.12465	7.58514	13.4275	7.33324	7.86476	6.65922	15.2957	8.19944	7.79296	6.64425	12.2731	7.64135	8.07201	13.0349	13.3514	10.8784	11.2868	7.79704	10.2063	8.27235	9.16563
LK0811	1	7.33687	10.8069	11.5713	7.75797	7.21289	11.2204	8.81076	7.50701	7.37315	8.0165	6.55613	7.25211	9.39935	12.7548	8.3946	7.01129	8.56963	7.36263	7.04275	6.7007	7.90627	11.9879	6.58016	7.00059	8.77148	8.82592	7.28807	6.10381	7.30854	13.5829	6.61433	6.79789	6.78056	14.3124	8.28774	6.91258	6.22604	12.3968	7.12075	6.80687	12.9247	12.7963	9.82483	10.4747	8.10126	10.0623	6.96062	8.83106
LK0822	1	8.37472	11.304	12.3164	8.52974	7.90283	12.5923	9.85909	8.35062	8.02029	8.73451	7.94383	8.0975	10.113	13.5248	9.41785	8.83234	8.30438	7.9745	8.18693	10.1025	8.64623	13.2352	7.35138	6.87997	9.23539	10.0132	8.5045	8.09909	7.58957	13.0067	7.88932	6.9913	7.30445	15.332	8.1092	7.8588	7.33243	12.7594	7.36244	7.76621	13.7999	9.49204	7.79477	8.81795	8.08096	10.2269	6.98809	8.92491
LK0834	1	6.58094	11.1792	11.6278	8.55864	7.97584	13.6024	10.0518	8.65057	7.46489	8.24574	8.76885	7.7546	9.71172	13.237	9.12122	6.57989	6.14818	8.45029	7.81575	6.29528	9.97539	12.6417	7.42434	7.99271	9.10714	9.19923	7.19503	7.9473	7.37494	14.1828	6.60827	6.90671	8.59268	15.0964	8.25402	7.41107	7.3143	12.2293	7.82556	7.92553	12.8922	10.8697	7.92948	8.45432	8.21232	10.1865	7.6365	8.71894
LK0837	1	8.14865	11.1155	11.9309	8.14537	6.83296	14.9126	9.14586	8.27251	7.55725	8.24719	7.18452	7.62489	9.86297	13.0517	8.41125	7.75143	8.64983	7.60272	7.62012	6.67164	10.2398	13.0383	6.95074	6.75457	8.56448	9.88814	7.30317	7.56719	7.66826	14.0143	8.1454	8.15734	7.71051	15.2393	7.9085	7.97169	7.5851	12.4362	8.38825	8.13326	13.7853	10.8564	8.07344	9.18699	8.2265	10.1307	7.85723	8.99498
LK0839	1	6.34553	9.95365	11.8608	8.78651	7.06707	11.6108	8.56011	7.36772	7.40689	8.51494	6.39339	7.43685	9.39143	13.3054	8.22881	7.33944	9.3468	7.40994	7.27869	5.84118	7.84885	13.4052	6.61263	4.63988	8.49585	9.54762	7.11038	6.54846	7.01958	14.1303	5.96245	5.75846	7.06595	14.0605	8.50777	7.68022	7.22387	12.8443	6.34369	6.6323	14.2389	12.6599	9.6624	10.4988	7.71644	9.94617	6.62317	10.3189
LK0844	1	6.73326	10.4412	11.7341	8.29119	7.01162	12.3903	8.6365	7.54457	7.12375	8.36314	6.85106	7.12679	8.93424	12.7198	8.49603	7.00125	8.60548	7.47573	7.10053	6.7377	8.44788	12.768	6.54157	6.21081	8.4475	9.27967	7.47859	6.47457	6.56943	13.247	7.33022	7.56078	7.21326	14.3293	7.65421	7.00464	6.96822	12.4415	6.94784	7.06367	13.373	9.64667	7.27766	8.66282	7.0584	9.95853	7.22433	8.11823
LK0854	1	6.10439	10.0248	12.2568	8.28421	6.19602	12.3801	7.73642	6.57126	6.71166	7.49169	6.58357	7.19286	8.75921	12.8541	9.258	7.00198	9.30704	7.2846	6.11517	5.8812	9.05191	12.1727	5.25966	6.48016	8.71609	9.83423	8.02876	6.62926	6.90886	14.572	0.398292	6.92004	6.83015	14.0411	6.2942	6.28169	5.61983	12.822	5.46521	6.68435	13.0092	9.5839	6.61075	8.24542	4.97985	10.3858	6.35803	8.22956
LK0859	1	6.90474	10.428	11.3554	7.79159	6.63537	12.3848	8.79787	6.87775	6.40651	7.61217	6.31434	5.99863	8.97856	12.3264	9.33398	6.37535	7.75461	6.98242	7.03203	6.46293	9.80491	11.9032	6.56306	6.58249	8.70447	8.55346	7.89327	6.15849	7.09217	13.8482	7.07651	7.47236	7.62616	14.3499	7.08309	6.81695	6.1683	11.8439	6.59461	7.25459	13.4951	13.6719	10.5687	11.2361	7.52792	9.74623	7.62262	10.2107
LK0861	1	6.3416	7.53368	11.6692	7.71533	6.77367	12.7628	8.55865	6.2891	6.6099	7.80774	6.97118	7.21402	8.63857	12.8032	7.6259	6.57438	8.4543	6.7119	5.97168	6.41539	7.74974	12.3144	6.18402	6.21282	8.25467	9.19919	7.64756	6.34331	7.09684	13.3542	6.63	6.92233	7.21497	13.4354	7.9298	6.11695	6.09041	12.2375	6.34363	5.90037	13.6099	8.96491	6.87634	8.19313	6.66108	9.90356	5.7029	7.7075
LK0894	1	6.62649	10.9192	10.9333	7.48559	6.66208	12.5164	8.98488	7.39092	6.27628	7.5132	7.02465	6.96185	9.19127	12.4261	8.56454	6.91277	7.54923	7.837	6.30605	6.03519	9.23688	11.6269	6.60798	6.38279	8.46036	8.59568	7.91795	6.38027	6.81652	13.2836	6.28276	7.31771	7.2818	15.135	7.18001	6.63021	5.8091	11.6071	6.57682	7.34492	13.256	9.45474	7.4524	8.59291	6.65015	9.8073	6.43692	7.75079
LK0897	1	6.76443	10.0451	11.4642	8.10844	6.60324	11.4285	9.27611	7.01392	7.36783	8.15134	7.25373	7.18976	9.07866	12.8496	8.67009	7.32332	7.59458	6.65418	6.98036	6.23734	7.46605	12.4404	5.72891	6.56833	8.60851	8.82299	7.49684	6.39397	7.3182	12.9467	6.78711	7.542	7.20355	14.9723	7.61985	6.91393	6.27596	11.8841	6.59977	7.05904	13.3779	8.85353	7.57896	8.68837	7.43929	9.78177	7.04853	8.1679
LK0899	1	6.01327	10.0457	12.1722	7.60671	6.34779	10.5805	8.12449	6.24129	7.48741	7.49331	6.60165	6.72242	8.85787	12.804	8.38994	6.42789	9.92377	6.39088	6.76692	6.2109	7.63782	12.5006	5.82791	5.99149	8.30121	10.3078	7.21052	6.25948	7.35118	14.0578	6.54172	6.37644	6.74689	14.0458	7.22879	6.88379	6.03627	12.7661	6.57015	6.56005	13.2543	12.5269	9.78734	10.3479	6.74091	10.088	6.91966	8.93731
LK0901	1	5.91219	9.49459	11.6342	7.31864	5.58777	11.6488	8.20352	6.5896	6.44478	7.6302	6.14298	6.14356	8.66597	12.7064	7.47122	6.21197	8.688	6.09399	6.59782	4.44543	7.90848	12.619	5.49962	5.0823	8.35277	8.94757	6.30114	5.40794	6.8273	13.8278	6.34117	6.83809	6.35764	14.053	7.20195	5.81084	5.31538	12.1221	6.09883	6.22219	13.3769	8.71544	6.4163	8.34334	5.47557	9.81174	3.88054	7.20882
LK0924	1	6.05933	9.60188	10.851	7.64156	5.8818	10.9299	8.41565	7.04042	6.13532	7.66236	5.7805	6.04708	8.37905	12.2584	7.84996	6.93436	7.89474	5.93099	5.8919	5.61266	6.80138	11.8248	6.57671	5.81639	8.57023	8.36311	7.22248	5.46041	7.33337	13.8176	6.19377	6.24362	6.73529	14.0329	7.1371	6.64231	5.52975	11.6406	6.16147	6.76951	13.2123	8.61738	6.28078	8.15362	6.43283	9.87916	5.2254	7.19313
LK0926	1	5.93631	8.70037	11.6767	7.86155	5.92191	11.5619	8.1921	6.47913	6.70787	8.12037	6.15324	6.73874	8.51033	12.4979	8.35039	6.35165	8.11432	5.06956	5.75479	5.82755	7.91294	12.331	7.17256	5.90904	8.0052	8.66165	7.87089	5.43274	7.0622	13.6686	6.0629	6.28254	7.30442	13.5968	7.31815	6.62526	5.76012	11.8052	5.81491	5.02769	13.6232	8.94336	6.29172	8.49213	6.44714	9.80294	6.39432	7.65023
LK0933	1	5.90228	8.03429	11.6472	7.94771	6.5434	12.5172	8.40048	6.28931	5.91619	7.60028	6.52522	6.30632	8.32957	12.6121	6.86489	6.77428	7.67638	5.86822	6.18364	6.04985	7.6315	12.6274	5.45745	5.57838	8.18794	8.65023	6.56735	5.34452	7.354	13.2999	5.9351	5.93871	6.09799	13.9643	7.22018	6.79213	5.86982	11.7911	6.19836	6.11034	13.772	8.36191	5.78809	8.42172	5.84921	9.75334	5.48129	7.49458
LK0936	1	6.4119	8.67	10.9449	7.78062	5.96492	11.6733	8.27189	7.12529	6.12894	7.33172	6.32871	6.59403	8.15441	12.1986	6.79229	6.81349	8.1849	6.59926	6.07497	5.04372	6.53148	11.3455	5.92986	6.07679	8.47815	8.97124	7.19383	4.44828	7.12117	13.8389	4.5757	6.25224	5.87252	13.444	6.76718	6.59099	6.00248	11.6002	6.24262	5.62624	13.0982	8.79813	6.45577	8.34687	6.78871	9.68885	4.21867	6.33473
LK0948	1	5.52074	7.68155	11.3957	7.69939	6.13409	10.415	8.12147	5.02256	6.79605	7.31522	6.73474	6.13006	8.06838	12.3648	7.08338	6.5744	8.04721	6.02959	5.97111	5.7814	5.29133	12.2822	5.71847	5.58246	7.84144	8.87421	7.44666	5.6802	7.18545	12.8183	5.7502	5.84806	5.96623	13.2942	6.60173	6.22736	5.51095	11.7748	5.23749	5.91509	13.1162	7.32755	5.83389	8.18027	4.89875	9.58921	5.25299	7.40457
LK0954	1	6.24859	0.423084	11.4657	7.53823	6.49562	12.1399	8.56201	6.2783	6.72376	7.85051	7.10898	6.32554	8.31384	12.7537	6.72003	6.35089	7.76051	6.43413	6.10458	5.52603	6.29442	13.0158	4.9249	4.9455	7.9978	8.9177	6.73483	5.98494	7.09208	13.1839	2.48028	7.29003	5.27705	13.031	7.69601	3.69297	1.55234	12.3477	4.76206	6.14292	13.5593	5.95468	5.41247	8.15586	6.36765	10.0989	5.64885	7.31317
LK0961	1	7.59593	9.41737	11.1645	8.0831	7.19059	12.84	10.2635	4.41126	6.57184	7.01308	6.35701	7.06755	9.05899	11.9722	8.01675	6.71664	7.5897	8.00476	7.42883	6.88675	8.14824	11.3883	6.98442	6.37832	9.18444	7.7927	7.83492	5.94124	5.93315	12.2812	6.7569	7.69394	6.85737	15.0751	6.39513	6.78967	5.21585	11.3947	7.3361	7.71186	12.3153	8.93168	8.02757	9.00661	7.92481	10.0983	7.01627	7.20404
LK0966	1	5.21083	7.81069	11.6976	7.67188	5.90121	11.6361	8.14112	4.7579	6.69662	7.58374	6.46051	6.67186	8.26476	12.9926	7.76074	6.35014	8.8076	5.29577	5.31091	4.65819	7.51419	12.6255	5.14799	5.80567	7.95868	10.0079	7.54475	6.21903	7.20969	13.8381	6.33179	6.49606	5.78405	13.4655	7.12358	6.62655	5.32195	12.4078	5.66436	5.32213	13.579	8.69192	6.28337	8.30728	5.29632	9.83301	5.77548	7.44561
LK1006	1	7.06864	9.48114	12.0187	8.01917	7.45536	11.5927	8.91336	7.40943	8.59068	8.15128	7.6697	7.62771	8.85838	12.4666	8.32614	7.61475	8.99803	7.66963	7.26083	7.23049	7.92155	12.7863	7.49355	7.23986	8.48282	9.15904	7.25915	6.94418	6.5863	13.332	7.11796	6.70461	6.74987	14.2884	8.06296	6.67392	6.19456	12.2025	6.68379	6.89253	13.0473	8.68432	7.14715	8.8493	4.69439	9.81099	6.93879	7.67393
LK1019	1	5.79704	10.3707	11.5107	8.3013	7.62201	11.9501	9.3056	7.70218	6.70377	8.26256	7.04788	6.71147	9.00353	12.8234	8.86255	7.19791	7.90046	7.33382	7.21953	6.76476	8.26018	12.741	7.63258	7.12512	8.70544	9.28916	8.45183	6.01939	7.64559	13.4164	6.18293	7.44809	7.85583	14.7247	7.83326	7.66892	5.9717	11.9658	7.26607	6.95474	13.3655	14.2355	10.7246	11.4457	8.27562	10.2364	7.74927	9.8849
LK1066	1	5.88561	9.91483	12.5602	7.80757	6.27988	11.1982	8.57098	5.75222	7.60391	7.96023	6.47598	6.51467	8.57887	13.3762	9.5166	7.08932	9.09806	4.17654	5.73636	0.288819	5.64572	13.0891	5.2831	4.42004	8.28241	9.62968	8.58759	4.78986	7.30358	14.4029	4.38371	6.64794	6.28563	14.3245	7.50409	6.14349	6.1131	12.9225	6.40291	4.62957	13.8973	8.36427	6.11119	8.64765	5.22227	10.1168	4.96093	8.29482
LK1076	1	6.66398	10.1894	11.6525	7.88183	6.39494	9.74485	8.69407	6.78748	7.3823	7.9261	7.14923	6.7358	9.35149	12.6363	9.14981	6.69748	8.61632	7.1072	6.30275	6.37376	5.05503	12.5239	6.49	6.53211	8.41542	8.98503	7.99892	6.24386	7.20333	13.3912	6.15354	6.45749	6.41704	14.4636	7.3823	5.98545	6.11631	11.941	7.16961	6.9371	13.0947	7.35856	6.24702	8.78681	6.03248	9.8929	6.54424	7.68551
LK1088	1	7.59138	11.1115	10.8749	8.04425	7.68446	11.1189	9.56223	7.57101	7.48594	7.97801	7.65057	7.28496	9.37788	12.5525	9.0904	7.98241	7.98424	7.92176	7.27678	6.32655	7.02842	11.9041	7.12723	6.93689	8.80844	9.09998	7.73136	5.75149	7.65367	12.7935	7.03689	7.55675	6.30866	15.1425	7.52696	7.07629	7.32725	11.6292	7.09315	7.43842	12.5822	8.71778	7.75028	9.46529	7.21115	10.1309	7.33424	8.37786
LK1101	1	6.98225	8.92001	11.3734	8.19161	7.64911	11.6932	9.02052	4.78536	7.52239	8.05074	6.91318	7.16241	8.6151	12.5056	8.28583	6.10796	7.214	6.59515	6.50928	5.05549	7.3636	12.0589	7.43367	6.72003	8.30153	8.8273	7.60468	7.29826	7.62413	12.456	6.5589	6.89829	6.46253	14.5208	7.47234	6.91392	6.73203	11.6826	7.11082	7.05741	12.5196	9.1358	7.53496	9.0627	5.74065	9.91588	6.90021	8.21003
LK1111	1	6.50842	9.55636	11.2077	7.70453	6.52645	10.383	8.29952	5.08498	5.18882	7.99866	6.51356	6.2243	8.7067	12.5373	7.91517	6.85227	7.99061	7.16659	6.56076	6.7496	7.20568	12.5001	6.41924	7.05732	8.05607	9.064	8.06947	5.95084	7.39289	12.6706	5.60258	6.95341	6.4876	14.1754	7.74626	6.72157	6.48819	12.0041	5.8431	6.76699	13.4947	12.3883	9.82263	10.5422	6.57218	9.92887	6.75874	9.05357
LK1115	1	6.42208	9.89156	11.3155	7.94926	7.59969	10.7646	8.92991	6.80344	7.08902	8.04828	6.95752	6.89959	9.36398	12.5714	8.50284	7.26236	8.01324	6.35919	6.95362	6.43839	7.75625	11.9047	6.68244	6.90823	8.79505	8.3163	8.22881	7.02653	7.58998	13.6761	6.08281	6.86273	6.79509	14.2669	7.47395	6.13236	6.50286	11.7257	6.26178	6.9298	13.2976	12.8357	10.3218	10.7557	7.47715	9.83533	7.4795	8.85723
LK1127	1	5.5038	9.14812	10.9706	6.86622	6.39646	10.8245	8.83751	5.83409	5.91805	7.83153	6.50471	5.97294	9.00472	12.6113	8.74088	6.61422	8.13144	6.37833	6.29133	3.58167	7.18717	12.3269	5.44539	6.47801	8.55474	9.28953	8.94093	5.2389	7.9729	13.7348	0.201015	7.01913	6.74832	14.3277	6.92389	4.62753	6.40521	12.2772	5.82133	6.37004	13.6862	12.0976	9.66473	10.2388	7.19936	9.91585	6.42336	8.81452
LK1131	1	6.3117	12.6716	11.7995	7.67168	7.14866	13.0282	8.88691	1.74589	5.84938	7.18381	2.03324	6.31585	10.178	13.1361	10.1238	7.25011	8.99727	9.0972	7.66732	1.74589	9.39424	12.7125	6.40416	6.45562	8.82797	9.88777	8.8075	5.09098	5.85202	14.3982	6.5796	8.69109	6.26962	16.0716	7.4272	4.45865	1.74589	12.8504	6.67054	8.91544	14.0614	14.8419	11.7758	12.3658	8.63274	10.0288	7.53451	9.93343
LK1143	1	6.40296	10.1225	11.1008	7.25165	7.35277	10.5636	8.82935	6.37871	6.14437	7.52758	6.59607	6.92061	8.96805	12.5139	8.21287	6.77278	8.03236	7.372	6.76647	5.91703	7.36779	12.6522	6.66042	7.34667	8.56931	8.5537	7.80236	6.38103	7.17514	12.7695	7.02867	6.86498	6.22731	14.5661	7.67016	7.182	6.55288	11.7881	7.18807	6.80137	13.3269	12.935	9.87333	10.7948	6.97141	9.71661	7.45013	8.823
LK1205	1	6.19319	8.97825	12.3133	8.30832	6.35945	9.76761	7.87882	6.02924	7.53735	8.15623	5.89975	6.37392	8.09282	13.3816	7.723	7.00344	9.4418	6.18634	5.9028	5.84106	6.28482	13.0139	5.13492	5.62185	7.79702	11.1746	7.78843	6.21631	7.07701	14.4081	5.98691	6.19059	6.85308	13.7287	7.27635	6.49238	5.73022	13.4645	5.79371	6.09069	13.065	7.70242	5.58736	8.53618	6.04159	10.0929	5.9492	7.76687
LK1206	1	6.18872	7.87082	12.2098	8.3589	6.93468	10.6842	8.15392	5.23766	6.85492	8.25663	6.82655	6.7534	7.85145	13.1518	6.81246	6.80789	8.29573	6.18191	6.57558	6.2613	5.34903	13.2197	6.29677	6.12454	7.79508	9.18072	6.83044	6.33211	6.88904	12.8877	5.86366	6.35278	6.6654	13.4901	7.82861	6.21039	6.34539	12.352	5.99475	5.2978	14.0424	7.2066	6.29563	8.543	3.98513	10.0982	5.67592	7.60915
LK1214	1	6.08472	9.48537	11.7607	7.98335	9.03065	10.8111	8.56267	6.10311	7.09865	7.86019	7.42935	7.27032	8.97411	12.8108	7.85568	5.83202	7.68151	6.44122	6.06113	4.53684	5.53846	13.0766	5.82128	6.1882	8.11586	8.68004	6.87106	6.68843	6.78586	12.4851	4.62882	5.4113	6.5325	14.0872	7.59558	6.06361	5.71182	11.9033	6.06476	6.31823	13.8223	7.29437	6.44999	8.78188	6.3253	10.1028	5.70734	8.03822
LK1221	1	6.07943	8.11369	12.2249	7.95919	6.66196	9.97892	7.45177	4.95357	7.03056	7.81921	6.67664	6.93306	8.07336	12.8817	7.06931	6.87765	9.06358	6.47178	6.46188	4.69404	5.36593	12.5251	5.2942	5.77748	8.10765	9.6023	7.3515	5.51305	7.22532	14.264	6.30913	6.70472	6.25569	13.4419	7.2748	5.84873	5.65426	12.8144	6.45185	6.34742	13.396	6.90593	6.12117	8.37999	5.77025	9.89421	5.73183	7.19462
LK1225	1	6.71995	10.3789	11.0802	8.11521	7.06539	11.7367	9.41415	7.15734	5.77466	8.03285	7.10358	6.96044	9.18887	12.7536	7.94203	6.46364	7.55551	7.28859	7.27374	5.30437	5.37044	12.1343	7.08478	7.14688	8.55958	8.5067	6.68522	6.62384	6.6324	12.581	3.98768	7.24074	7.00299	15.1874	7.71022	6.7654	6.24154	11.8576	5.9492	6.95811	12.935	8.21288	6.88178	9.09481	7.53674	10.0609	5.94913	7.66504
LK1231	1	5.80602	9.81472	12.0369	8.04405	6.65101	10.6474	8.16901	5.77874	6.72198	8.05671	5.75885	6.37321	8.84169	13.0974	8.92164	6.18915	8.27993	6.50636	6.43697	5.70959	6.80893	13.0093	5.77086	6.77092	8.67697	9.08919	8.04624	5.97191	7.08042	13.4176	6.75039	5.99789	6.86544	13.991	8.09873	6.16205	6.04919	12.5468	6.00896	5.86348	13.7367	12.5652	9.41312	10.3844	5.71528	10.0476	6.91758	9.63031
LK1235	1	6.73765	7.07592	11.5242	8.33772	6.63747	11.6416	9.33887	7.14031	6.40712	7.59158	7.18772	6.30849	8.97117	12.8895	7.41493	6.39988	6.91939	6.59513	6.3452	6.29152	7.16531	13.4132	6.35049	7.12545	8.20976	9.03438	7.70227	5.6979	6.82761	12.9485	8.6613	6.98993	6.90301	14.2438	7.90367	7.33677	6.62508	12.1043	6.5129	6.79633	13.5441	12.2084	9.86757	10.3972	6.44038	9.96499	6.93746	9.37434
LK1238	1	6.83708	11.2246	11.0541	7.9949	7.49021	14.764	8.4904	7.40589	6.94087	7.96074	6.74666	6.65181	8.75959	12.6446	9.74726	6.69942	8.058	7.3059	6.99908	6.88246	8.0704	12.2699	6.56257	7.11964	8.50012	9.28981	9.50294	6.66208	7.0302	12.6055	6.57479	6.76298	7.28237	14.4022	8.50087	7.69064	7.05301	12.1564	7.33167	7.10284	13.0433	11.8786	8.5722	9.13625	7.55923	10.1475	6.83807	8.35092
LK1241	1	5.64655	8.4802	11.8937	7.77645	5.73003	11.9301	7.33793	5.1385	6.52064	7.4955	6.7976	6.57091	8.505	12.6841	7.63839	6.84553	9.12881	5.86407	5.92255	5.9359	7.82105	12.5644	3.43442	5.28753	7.8601	10.2877	7.24462	5.37621	6.76992	14.1271	5.4906	6.64414	6.99232	13.4677	6.29287	5.63374	5.5862	12.5179	5.2279	5.98096	12.538	7.85675	5.65199	8.08569	-1.06628	10.1152	4.46133	7.20143
LK1250	1	7.64361	9.89367	11.8102	8.27853	7.42051	14.0332	8.97982	7.51904	7.03647	8.03864	7.10023	7.23434	9.22965	12.9914	8.39163	7.10262	7.24158	7.08698	7.26264	4.4419	8.45576	12.8024	6.50915	6.87596	8.29461	8.92134	7.06933	6.76862	7.41006	13.8541	6.77163	7.13965	7.94358	14.6904	7.84992	7.2405	6.39581	12.155	6.65622	6.757	13.5065	9.9004	7.59692	8.78766	7.10801	10.2545	6.54162	8.46566
LK1252	1	7.2122	9.19337	11.8619	7.96044	6.76637	10.6632	9.12656	6.54182	7.64118	7.60964	6.85952	7.00329	9.00735	12.6952	8.32676	6.85175	8.34801	7.0003	6.86195	5.98948	6.22411	12.6247	6.49371	6.05902	8.34899	8.85322	6.78099	5.72302	7.62187	13.4611	6.42328	6.32029	6.68928	14.1199	7.55826	7.00854	5.3989	11.997	6.6883	6.88967	13.5503	7.14813	6.76689	8.51276	6.3362	9.79263	6.69571	8.17552
LK1255	1	6.54907	9.41391	11.9268	7.93073	6.72782	11.9592	7.90246	5.54801	7.01842	7.79978	6.83054	6.63299	8.46839	12.6843	7.84756	7.104	8.59385	5.81131	6.04281	6.30292	7.58136	12.9588	5.89934	6.55278	8.10798	9.33653	7.2545	6.08773	7.30612	13.8401	10.5278	6.94376	7.27858	13.7336	7.86449	6.68798	5.97076	12.3558	6.46781	6.22553	13.7541	12.741	9.88518	10.7193	6.2579	9.94766	7.05373	9.66196
LK1273	1	6.79923	8.70487	11.7115	7.85494	7.08919	11.5495	8.27671	5.8803	6.27491	7.84729	6.69005	6.67322	8.36807	12.4804	7.28527	7.39879	7.49136	6.94509	5.73056	5.74037	7.09342	12.2104	5.64444	5.95332	8.1227	8.71207	6.72028	6.00361	7.5729	13.1383	5.81203	6.02927	6.82867	14.1598	6.91503	6.85088	6.01577	11.9529	6.85846	6.75922	12.9655	7.86801	7.13587	8.8426	5.94052	9.81742	6.69016	7.7406
LK1275	1	6.67278	9.63912	11.3158	8.29411	7.19973	11.2565	9.28814	7.34695	7.07998	8.10878	7.31404	7.5261	8.77196	12.5609	8.13608	7.71608	7.44465	6.99767	6.84313	6.69256	7.25651	12.1678	7.82684	6.6693	8.74131	8.72265	7.13061	6.60154	7.53215	12.5781	6.69244	6.34817	7.02328	14.3054	7.18409	7.15459	6.255	11.6385	6.79805	6.96448	12.8496	12.7231	10.2288	11.1164	7.03451	9.87414	7.33549	8.95839
LK1277	1	5.9755	9.61909	11.1915	7.61679	5.24801	10.0641	7.76389	5.98564	5.98051	7.43766	6.30996	6.54359	7.96234	12.3152	7.96882	6.73453	8.04194	5.52393	5.82878	5.50516	6.08671	11.935	5.67366	5.80372	8.3429	8.68722	7.60798	5.15542	6.90546	13.8833	5.69433	5.74673	5.86306	12.7746	6.9684	6.24387	5.15604	11.6537	5.85004	4.93913	13.5856	6.50458	5.56219	8.14868	5.43532	10.1042	5.34954	6.65222
LK1285	1	6.56077	10.0056	11.9885	8.17459	7.1579	10.8363	8.64139	7.25217	7.19173	8.07791	7.52101	6.82989	8.72965	12.7254	9.27089	7.18023	8.19832	6.40027	6.76477	6.28302	6.62848	12.7897	7.02443	5.90302	8.16525	9.07548	7.49694	5.40746	7.06225	13.4622	5.84037	6.4019	6.46767	13.6827	7.30177	6.63157	5.21253	11.9734	6.03515	6.52876	13.7086	7.23009	6.5752	8.42952	6.62069	9.81447	6.19612	7.97867
LK1286	1	6.1315	10.622	11.9144	7.35924	5.7566	10.2025	7.5482	5.864	7.00914	7.94643	6.49209	6.65975	8.43741	12.7895	8.73298	6.80657	8.45916	5.73192	6.04324	5.88654	5.72298	12.6291	5.64371	5.69222	8.20964	9.35218	8.4703	4.79507	7.00202	13.9964	6.28242	5.90542	5.81988	13.1431	7.10673	5.83581	5.02636	12.2867	6.18833	5.42597	14.0322	6.518	5.62107	8.20547	5.15376	9.9364	5.81669	7.35246
LK1300	1	6.58162	10.918	11.7015	7.11801	6.89366	12.138	8.95432	6.61546	6.32933	7.69404	6.59303	6.19194	8.92355	12.6551	9.73551	7.00229	8.7205	6.29821	6.22468	6.42519	8.48417	12.4488	6.23177	6.1905	8.28235	9.70007	8.37639	4.96401	7.55723	13.7884	5.45284	6.96516	6.28495	14.4936	7.72618	7.86807	6.46552	12.0595	6.35734	7.30143	13.0132	9.44862	6.55985	8.5429	3.61311	9.72626	6.18844	7.61191
LK1304	1	6.48362	10.0932	11.2598	7.22502	6.12028	11.6638	8.40294	6.17657	7.17322	7.81014	6.5826	6.39246	8.32625	12.4468	8.44415	6.89282	8.33243	6.56702	6.24071	3.64509	8.17798	12.421	5.23904	6.22033	8.32976	8.96866	7.48548	5.65732	6.9944	13.8655	6.12713	6.61481	6.68684	14.1298	7.63103	6.45338	6.1993	12.1011	6.22011	6.25021	13.0538	9.36283	6.56743	8.5904	5.81185	9.96922	5.77091	7.62772
LK1317	1	5.76016	7.87987	11.7011	8.30784	7.05535	13.6509	7.94072	5.58012	6.94735	7.45967	6.3272	6.43506	8.4138	12.6241	7.27124	6.506	8.25744	6.15454	6.96231	6.42993	6.61108	12.9112	5.92019	6.25134	8.00578	8.98628	7.24253	6.55442	6.8065	13.4124	6.43512	5.67807	5.65131	13.4417	7.5104	6.61463	6.45898	12.4191	6.49125	5.7909	14.2421	9.8587	7.05419	8.58855	5.99205	9.95834	6.026	8.21512
LK1319	1	7.1351	10.2619	11.7452	7.92611	6.4707	10.5593	8.63908	6.67292	7.23225	8.02782	7.21191	7.00398	8.96571	12.9339	9.82913	7.24022	8.36078	6.07977	7.18941	5.71872	7.22336	13.5716	6.74091	6.18239	8.44887	9.494	8.46057	7.06154	7.69278	13.0946	6.94706	6.75789	6.98172	14.2337	8.00258	7.21442	6.26357	12.2276	7.03255	6.96437	14.2878	12.8407	10.0262	10.7688	7.23715	9.93439	7.54517	10.1513
LK1320	1	6.91617	10.1998	11.2958	7.7224	6.81586	11.2594	8.74104	6.97053	7.27864	7.84112	6.53312	7.31905	9.3955	12.9216	9.17145	6.80245	8.24046	8.08731	7.42414	6.07129	7.87251	12.9846	6.19852	6.34674	8.0344	9.48513	8.16227	6.02737	7.16876	13.0054	6.48863	7.26109	7.12319	14.9963	8.16418	7.32393	6.25089	12.2425	7.37786	7.56123	14.2128	8.54728	6.3905	8.52984	7.28789	10.0467	6.63665	8.06587
LK1325	1	9.68214	10.4915	11.1509	8.82071	9.24142	11.1916	9.09431	7.56195	7.96895	8.65455	7.36211	7.83112	9.22667	12.7204	9.75569	7.44159	7.87837	8.25994	8.01148	7.73837	8.01025	12.7121	6.48122	6.59966	8.17245	8.81692	8.06598	7.41142	6.77444	12.3134	5.32802	5.2784	6.65912	14.8391	8.13583	7.14258	4.81641	11.9201	7.23487	7.03434	13.5713	8.07105	6.65987	8.43306	6.18057	9.79758	6.4655	7.82881
LK1331	1	6.74857	10.5866	11.8112	7.8958	6.74688	11.0284	8.27903	5.36552	6.88184	7.84761	6.75315	6.50445	8.96341	12.6918	9.19936	7.20384	7.95414	5.9477	6.94891	5.69958	7.56842	12.6149	4.8859	6.73344	8.03729	8.98274	8.50193	5.13568	7.88247	13.1675	6.77521	6.44375	6.68556	14.1643	6.6866	6.44325	6.09628	11.7535	6.6864	6.86274	13.6634	12.394	9.84603	10.4891	6.62001	9.81604	6.74038	9.21456
LK1332	1	7.27058	12.4259	11.7238	7.85441	7.04433	11.8774	9.06941	7.34233	7.36043	8.09925	7.28849	7.53178	8.66123	12.8891	9.72932	6.86374	8.25119	7.16722	6.75479	5.18913	6.99652	13.2769	6.66542	4.49633	8.2872	9.71518	9.63337	4.09974	7.5557	13.1858	6.22298	5.71957	6.99997	14.6036	7.94886	6.8418	5.72375	12.2767	6.29375	6.72628	13.7319	9.72173	7.47216	8.66578	7.05134	10.0933	6.70593	8.08021
LK1345	1	6.02029	9.54125	11.3797	7.77752	6.99986	12.2133	9.07444	6.45201	6.61143	7.45012	7.0515	7.01462	8.92339	12.3177	8.01952	6.82956	7.19967	6.55185	6.21735	5.39245	8.14869	11.8961	5.9827	5.58997	8.19006	8.61013	7.88686	5.30359	7.37801	13.2703	6.20464	7.43767	7.2718	14.3858	6.8658	6.59943	6.26795	11.7303	6.59695	7.24169	12.5811	9.2979	7.02456	8.94881	4.17961	9.85349	7.10978	7.92865
LK1346	1	6.97323	9.2826	11.4433	8.18967	7.90115	12.8025	9.14593	6.93264	6.81926	8.30568	8.43946	6.89568	9.06582	12.8711	7.17758	7.13183	7.57052	7.25745	7.39417	7.08881	8.27687	12.6061	6.70003	6.91366	8.54962	9.23338	7.9666	6.39588	7.30976	12.7682	5.78621	6.98839	7.67394	14.7413	7.48495	7.47731	7.01449	12.0229	6.88177	7.03892	13.0553	8.84725	7.18996	9.25365	6.85889	10.2097	7.63207	8.08584
LK1355	1	5.90391	8.82352	11.6482	7.8796	6.14877	9.94656	8.063	5.98055	6.97516	7.76757	6.73149	6.79848	8.47313	12.736	7.41509	6.98348	8.57967	5.51141	6.52746	5.7439	6.77835	13.9463	6.01135	5.66898	8.08525	9.2474	7.22719	5.32636	7.22815	13.6273	6.10954	6.55476	6.68906	13.6545	7.41588	6.46193	6.16993	12.1938	6.52597	6.24848	13.8914	11.9394	9.28192	10.1373	6.44778	10.0125	6.9806	9.07461
LK1366	1	5.51774	10.2966	11.8829	7.43803	5.45964	10.135	8.00526	5.82401	6.44383	7.8665	6.47117	6.13934	8.33837	12.8429	8.92365	6.43223	8.21143	5.71797	5.90796	4.7144	4.62243	13.4478	3.85407	5.65543	7.88967	9.75411	8.22117	5.72676	6.75237	13.729	6.52697	6.37946	6.37586	13.721	7.64831	5.91816	4.95604	12.6264	5.69002	5.94602	13.6526	6.86454	6.01135	8.11601	5.6152	10.0365	5.91412	7.22453
LK1378	1	6.8035	10.3859	11.3949	7.40563	6.7217	12.6448	9.22152	6.04573	6.81674	7.05958	5.84384	6.63554	9.20834	12.629	7.35953	6.57032	7.87608	6.85324	6.68518	0.890746	9.13122	12.2119	4.47368	6.7081	8.51271	8.68688	7.57692	6.12345	7.25454	13.7602	5.43879	7.08759	7.4279	15.0544	7.63798	7.21472	7.15622	12.1692	6.80057	6.91415	12.765	9.55808	7.54229	8.72089	6.1024	10.1535	6.28908	7.4636
LK1379	1	5.25606	11.0464	11.5913	7.49309	6.4701	13.3865	8.91111	4.9691	6.1115	7.69167	4.94182	0.693959	9.15123	12.7318	9.28138	6.10395	8.25564	7.03748	7.29208	4.82211	8.77978	12.9015	4.37082	6.00617	8.09596	9.41673	8.34797	5.78155	6.8322	14.0494	6.73486	7.27956	7.72051	15.1386	7.58059	6.77182	5.97688	12.3587	7.36606	7.65418	13.7742	14.0097	11.0394	11.8435	7.83227	9.89022	7.42459	10.1332
LK1397	1	7.14002	10.9532	11.7203	6.78539	6.65244	11.8839	8.62261	7.17414	3.94871	6.53785	0.97314	5.7525	8.64518	12.374	10.7901	6.57065	8.52475	6.95438	5.49486	4.33581	7.46637	13.3567	4.40555	4.70507	7.86037	9.53401	9.27556	5.64785	6.79415	13.4684	4.44608	7.07996	5.09208	15.1536	7.75769	6.34382	5.76171	12.0686	6.35265	7.30307	13.7913	9.79113	7.83818	8.81034	7.56726	9.9191	5.95151	7.40905
LK1411	1	7.17706	10.5125	11.3793	8.47032	7.72593	14.9112	9.04815	6.565	7.05047	8.30062	7.3635	7.36526	9.10354	13.0155	8.79125	7.17907	7.62317	7.4021	7.5897	7.38926	9.98232	12.474	7.26456	7.36338	8.15561	9.10387	7.75079	6.96964	7.63568	13.5426	7.12241	7.55796	7.9169	14.6684	8.18586	9.02326	6.37291	11.9699	6.71381	6.91354	13.5061	12.1274	8.17498	8.87259	5.90029	10.0787	7.00686	8.01507
LK1418	1	7.33601	10.2973	11.4874	7.59417	6.57141	13.8569	8.51431	6.80956	6.3455	7.30266	6.41139	6.58792	9.12204	12.5895	8.58259	6.88078	8.15738	7.42217	6.58134	6.02903	9.54925	12.6887	4.71888	6.60597	8.09314	8.99779	7.64427	5.47853	7.23825	13.2383	6.49316	7.21894	7.23807	14.4891	8.09964	6.67157	5.08411	12.0604	6.79111	7.0053	13.8349	10.2334	7.39289	8.19677	5.93718	9.88855	6.48989	7.82748
LK1419	1	6.98434	10.2139	11.231	7.64108	6.08159	13.9111	8.87915	7.30348	7.28035	7.75516	6.59943	7.08083	9.07497	12.6774	8.66166	6.32756	7.86878	7.27737	5.98383	3.98516	9.50712	12.9691	5.51726	6.69522	8.44174	8.40989	7.49463	5.79009	7.08342	13.5718	5.33953	7.29964	6.42572	14.3384	7.88554	7.25462	5.93487	11.8723	6.80838	6.84289	13.863	10.8251	7.5421	8.44712	6.5551	9.84953	6.3554	7.75169
LK1426	1	6.65351	11.5646	11.1282	8.1492	6.66111	12.5171	8.9075	7.21665	6.89873	7.67022	7.22202	6.75632	9.18887	12.7604	10.081	6.76013	7.75974	7.3876	7.05756	6.77384	8.65387	12.7306	6.16488	6.40369	8.07492	9.22634	8.37524	6.27926	7.07682	12.9177	6.52885	6.56949	6.88661	14.6658	8.27828	7.4424	5.78064	12.0654	7.00116	7.05748	13.6981	8.96837	6.72236	8.5593	7.19537	9.87009	7.02614	8.15101
LK1433	1	6.70372	10.375	10.2108	7.1763	6.18023	10.3338	8.00123	6.10533	6.13265	7.48845	5.94116	6.29115	9.22169	11.903	8.87306	6.81278	7.07452	6.801	6.03485	5.92868	5.86667	11.8723	6.52549	6.18595	7.72008	8.23414	8.09702	6.2725	7.02243	12.0102	6.03678	5.33519	5.97719	13.4353	6.9546	6.80892	5.78574	11.418	6.15209	5.97036	12.6028	7.32624	6.42819	8.7689	5.54565	9.16505	5.68622	7.2096
LK1442	1	7.31515	10.8405	11.5159	7.9521	6.69216	12.1503	8.37654	6.69956	7.03502	7.50665	6.19214	7.41366	9.05843	12.7527	8.84446	6.9402	8.86662	6.99662	7.11662	6.70612	8.27321	12.9962	6.20736	5.88659	8.03512	9.47786	8.16126	5.99874	7.29547	13.1171	5.98668	7.08752	6.51061	13.9035	7.80954	6.83615	6.17729	12.3726	6.73596	7.13553	13.6465	8.42386	6.98326	8.53249	5.7408	9.93533	6.6702	7.81582
LK1449	1	6.77153	9.67672	11.2122	8.00874	7.0917	10.7429	8.32009	6.5772	6.70276	7.23815	6.78112	6.86515	8.58923	12.7276	8.10721	6.67184	8.7693	7.41062	6.78569	5.63976	5.59254	12.8456	6.21739	6.51007	8.22491	9.66528	7.78042	6.20622	6.84973	13.8781	6.95741	6.81408	6.96638	13.8924	7.54597	6.66578	6.06101	12.6663	6.29034	7.03219	13.4582	7.12108	6.7803	8.75679	5.55259	9.86685	6.60482	7.37635
LK1455	1	7.19212	11.2514	10.9235	8.29096	7.79151	12.9833	9.26859	8.26551	8.03208	7.58378	7.53684	7.80827	9.3053	12.9123	9.10943	7.46427	7.75819	8.14229	7.7479	6.83047	8.53698	12.2509	7.50881	7.55991	8.82844	8.7048	8.29237	7.08165	7.07171	12.5456	7.37188	6.23628	7.07171	14.8018	8.17883	7.84699	6.73088	11.9834	7.34294	7.48313	13.0581	9.20279	7.52225	8.89039	8.0241	10.1033	7.05971	8.25736
LK1463	1	7.02116	11.5385	11.5417	7.99925	7.05577	12.0537	8.46658	6.86578	7.27974	7.37373	7.35061	7.19566	9.16701	12.9592	9.22857	6.86659	8.65396	7.55446	6.85233	6.67054	8.38054	12.8962	6.84278	6.95619	8.49875	9.06929	8.46502	6.34306	6.97981	13.3858	6.47112	6.14843	7.02631	14.1765	8.26328	7.20126	6.28098	12.5141	6.85483	6.76293	13.4461	8.46219	7.00582	8.62743	5.8109	9.86965	6.24044	7.68729
LK1471	1	7.46589	10.0124	11.0826	8.33079	6.93936	11.7444	8.92709	7.4702	7.18985	7.87599	7.42712	6.20073	9.15794	12.7091	8.86833	6.83401	7.1726	7.87644	7.14105	6.59124	5.387	12.45	7.13663	7.20522	8.33698	8.60015	8.45454	7.39145	6.96239	12.3076	6.75158	6.70653	7.40126	14.5042	8.08823	7.67949	6.89371	11.8316	6.52512	6.10621	12.9458	7.84321	6.62002	8.53354	6.54175	9.63191	6.53527	8.07742
LK1475	1	6.60963	9.75091	11.5769	8.02536	6.96957	9.66729	7.83373	6.24388	6.52616	7.75732	6.20168	6.44757	7.99025	12.8225	7.48756	6.50002	8.15317	6.10936	6.71288	6.56039	5.48429	12.8708	6.04657	6.65463	7.72441	8.97436	7.51364	5.90895	6.69714	13.2728	6.79132	6.36013	6.76059	13.2496	8.139	6.41481	5.81051	12.5088	6.31025	5.12946	13.7447	5.51458	5.93712	8.23127	5.22245	9.8416	5.89332	7.34776
LK1480	1	6.09581	10.533	11.1063	8.00308	7.38897	10.6049	8.67978	6.80033	6.89204	7.9783	6.91568	6.84331	8.99036	12.8302	8.11947	5.54969	7.88775	6.86792	6.97839	5.17647	6.91589	12.4035	5.54193	5.85436	8.20911	8.77732	8.18568	5.58096	6.9799	13.1614	6.19327	5.72211	7.25294	13.9828	7.76623	6.19332	6.33838	12.3881	6.3999	6.66246	13.4808	11.2862	8.04911	8.98444	6.12584	9.98494	6.38539	8.22153
LK1487	1	6.96367	10.3041	11.5609	7.22675	6.36493	10.5033	8.43777	6.30178	9.9159	7.61255	6.75452	6.52939	9.01498	12.7951	9.19673	7.32491	8.18506	5.91588	6.37194	5.81869	7.80962	12.1246	5.48592	5.91471	7.63964	10.0919	8.19745	5.48536	7.63676	13.7704	7.61228	7.37092	6.78234	14.0718	6.74922	6.98959	8.03903	12.4208	7.25609	6.74378	13.1916	8.40797	6.45265	8.39749	7.06605	10.0401	6.99209	7.86847
LK1488	1	4.95835	10.0442	11.5967	7.51058	6.6885	10.8226	8.64597	5.21904	7.08634	7.24938	7.39764	6.29407	8.77089	12.6594	8.98184	5.82441	7.4925	6.22519	5.78089	0.599625	7.78444	14.1914	4.95258	4.64477	8.30991	8.912	7.79413	3.83012	7.28878	13.2278	7.07835	5.52946	6.29616	14.3593	7.54123	6.77482	5.59149	12.0719	6.48908	5.14386	13.787	8.19068	6.29517	10.5539	4.90491	9.80963	6.24513	7.41585
LK1493	1	6.7924	8.46859	10.6311	7.71006	6.27379	11.2355	8.42412	6.43601	6.22403	6.99978	6.48665	6.57921	8.35503	12.3136	8.6215	6.19701	7.15752	6.67914	6.58878	6.13172	7.87089	11.9526	5.90488	6.21535	8.18066	7.90453	7.95125	6.14834	6.89494	12.7242	5.58008	5.98689	6.28755	13.0217	7.36771	6.84347	5.9124	11.3592	6.28548	5.66471	13.3979	7.96076	5.93174	8.25438	6.46498	9.57212	6.13849	7.69581
LK1497	1	5.55815	9.32893	11.6101	8.10554	5.79737	11.479	8.30216	5.08072	6.53845	7.0307	4.70277	6.85989	8.39985	12.7841	8.19865	5.70628	8.26776	5.89667	5.65502	0.473121	7.93757	12.0265	0.473121	5.22705	8.15361	8.59358	4.6206	4.66586	7.22493	13.8116	4.08124	0.473121	5.89413	14.2354	7.39296	5.79603	6.4294	12.3957	0.473121	0.473121	13.0107	8.96237	5.9349	8.3027	0.473121	9.63599	0.473121	7.59116
LK1502	1	7.61776	9.68649	11.4313	8.01223	6.01443	11.6781	8.34843	6.33348	1.16073	7.22364	4.66093	1.16073	8.68745	12.5643	8.61967	5.01052	7.29534	6.14415	6.30494	6.03007	7.90649	11.9521	1.16073	5.74348	8.13124	8.4018	7.21674	1.16073	7.37439	13.4659	4.96998	6.16522	6.52947	14.6608	6.82015	5.73795	6.09113	12.4389	6.6615	1.16073	12.2425	8.85474	1.16073	8.81316	5.59971	9.63096	7.13705	7.98673
LK1512	1	0.538356	8.55783	11.2182	7.63578	7.6031	12.7172	8.62812	6.95593	5.84227	7.48065	6.45698	6.21009	8.53617	12.6729	7.57165	6.72419	7.99509	7.00997	6.84849	6.17647	8.29752	12.35	5.25961	6.41747	7.94194	9.02705	7.81014	6.86066	5.38852	13.5628	4.53362	5.04186	5.47357	13.8884	6.93436	5.67731	5.73954	12.032	5.45641	5.61096	13.624	13.1221	9.59397	8.81925	6.16308	9.69903	6.92401	8.15969
LK1534	1	6.86438	10.0445	10.893	8.45148	6.5166	11.5683	8.78402	6.66705	5.77973	7.5728	5.6665	6.84091	8.80853	12.5844	8.17827	7.27466	7.56462	6.43381	7.17231	6.09749	7.56239	12.3272	5.56116	6.10669	8.6297	8.72483	7.70176	5.8652	7.70001	12.5764	6.83663	6.0408	6.69846	14.2537	7.99218	7.93427	6.53014	11.9125	7.18434	7.29869	12.9005	8.38013	6.69448	8.54564	5.46601	9.99721	6.71245	8.57124
LK1541	1	7.03163	6.87882	11.1091	7.74559	7.06393	11.0132	8.58868	4.86914	6.49202	7.32351	6.40571	6.11814	8.84992	12.5952	6.97142	6.45356	8.26096	6.66127	6.08359	6.20924	6.88983	11.9304	5.2496	5.51328	7.4037	8.82919	6.72294	6.82111	7.31384	13.0272	5.93002	6.40915	5.52859	13.9665	7.49899	6.91686	4.8736	12.2621	6.35554	6.03061	12.9345	7.44916	6.94318	8.53665	6.24101	9.94686	6.21955	7.49447
LK1552	1	5.9577	8.39657	11.2015	8.32315	5.65413	9.96485	7.26932	6.06073	5.96237	6.86455	6.7061	6.76797	8.09118	12.4266	7.34004	6.32125	8.35566	5.52007	5.21109	5.11804	6.59022	11.5201	5.20034	6.25847	7.91827	8.42434	7.14387	6.03061	6.60538	13.6903	5.59091	5.45964	5.4519	12.7441	6.66221	6.31715	5.10003	11.912	5.96988	4.78071	13.0148	9.6323	7.53758	8.38982	4.92527	9.8295	5.65327	7.19912
LK1558	1	5.83009	8.70211	10.7122	7.66824	6.84487	10.8609	8.63335	6.00499	6.96358	6.98902	6.35077	6.86329	8.55044	12.563	8.23779	6.25013	6.99758	7.17209	5.95556	5.96761	6.70004	13.0319	5.20866	6.30471	8.22301	9.00694	7.75837	6.64827	7.22628	11.861	6.27164	6.33476	6.36362	14.0212	7.28132	6.58375	6.25811	11.7368	6.33485	6.95128	13.1497	6.86528	6.40534	8.32778	5.33733	9.86431	5.52691	7.30327
LK1566	1	7.37691	10.6589	11.1605	8.0006	6.3967	10.1243	8.79514	7.13697	7.12349	7.08629	6.5144	6.82371	9.22387	12.3845	9.08928	6.64074	6.62157	6.88701	6.90404	5.46916	5.76019	12.8002	6.31025	6.40609	8.12232	8.35736	7.80326	6.30874	7.12867	11.7056	6.48451	6.10624	6.9577	14.37	7.48054	7.50576	6.84656	11.4448	6.86167	6.84904	13.522	7.25561	6.68864	8.55847	5.36643	9.54312	6.48056	8.09978
LK1574	1	4.86282	8.95671	11.2114	8.09033	6.82298	10.8053	8.40053	6.57442	5.28285	7.43703	6.42288	6.6045	7.95219	12.7441	7.95035	6.84973	7.18004	5.54914	6.93113	6.36928	6.91381	13.0822	5.12852	6.77463	8.26199	8.71633	7.14884	5.96501	6.64892	12.2983	6.47972	6.15167	5.8127	13.8525	7.05348	6.49415	6.30068	12.0556	6.52937	5.8842	13.2384	8.04593	6.6775	8.35573	5.19605	9.71637	6.29608	7.4764
LK1576	1	6.18985	10.5879	10.8141	7.98754	6.61829	10.9129	8.81806	0.882171	3.62294	7.28932	4.41689	6.03675	8.80871	12.4681	8.86069	6.58084	7.09315	5.73548	5.95675	5.5965	7.43656	12.7139	4.61836	6.92952	7.61252	8.96206	8.26973	6.57383	7.627	12.2059	4.58139	5.82099	6.38839	15.1371	7.23709	6.72004	6.91667	11.6219	6.87813	7.00351	13.6243	11.0965	8.85978	8.83952	5.76236	9.64876	5.63952	7.87789
LK1577	1	6.89534	10.0789	11.9143	8.44836	6.86281	10.8516	8.69422	7.19979	7.07165	8.01641	6.69541	6.55653	8.86614	13.1186	8.915	6.50957	8.66068	6.18489	6.15356	5.72334	6.52096	12.37	5.02374	6.16414	8.11082	9.93323	8.0838	6.35316	7.40636	13.894	6.36349	6.29612	6.75892	14.2463	7.1723	6.3899	5.88755	12.6486	6.49257	5.45948	13.5381	8.27663	6.24723	8.71648	6.87994	9.7682	5.80283	7.73722
LK1579	1	6.71548	11.7767	11.3592	7.93535	6.21396	10.4396	8.42073	6.88586	5.97744	7.79556	7.81847	6.47754	8.19274	12.9272	9.57882	5.92582	7.05689	6.08173	6.47907	5.67788	7.35356	13.1904	5.93084	6.22943	8.0377	9.155	10.0123	6.21011	7.54571	12.2803	6.52789	6.37507	6.93255	14.0697	7.94492	6.82386	6.74503	11.9533	6.73103	6.61788	13.8261	7.33453	6.45528	8.51653	6.73823	9.65925	5.83746	7.9232
LK1591	1	6.87876	10.7121	11.1074	8.01913	5.32765	12.8454	8.72276	6.82094	6.64168	7.23037	6.41007	6.86982	9.1794	12.6102	9.08831	6.03875	7.98653	6.84034	5.58915	4.37988	9.12651	12.1233	6.42757	5.033	8.1311	8.2279	7.95673	5.762	7.10036	13.5313	6.54263	6.27367	6.857	14.2739	7.72521	7.29922	6.19437	11.8145	6.72318	6.66861	13.1816	11.0496	7.41879	8.35271	6.41053	9.78768	6.31687	7.75359
LK1637	1	6.35797	9.79447	10.5282	8.18033	6.32659	10.1237	8.31504	6.59007	5.65417	7.47694	6.36515	6.70929	8.4051	12.6331	8.18841	6.75511	7.45379	6.1636	6.53212	6.66275	6.44279	11.9093	6.06886	6.36202	8.0282	8.36035	7.92006	6.24453	7.11433	12.3996	6.10977	5.97217	6.76556	13.6306	7.54606	7.11652	5.82822	11.6855	6.231	5.98876	12.8402	7.63957	6.16608	8.48052	5.87652	9.69576	5.24416	7.15235
LK1657	1	5.95146	8.16641	11.2872	7.95746	5.52422	8.94538	7.31742	6.12041	6.04256	6.88472	6.20819	6.5836	7.76158	12.8818	6.5436	6.31643	9.43124	5.78796	5.75242	5.52651	6.18974	12.6708	5.03147	5.10521	7.79454	9.76887	5.7299	5.39911	6.42716	13.328	5.92525	5.64723	6.1136	12.9662	6.9669	6.16474	5.39414	12.5068	5.63979	5.43619	12.9321	6.28014	4.99842	8.27218	4.84753	10.4781	4.28205	6.99917
LK1677	1	6.25865	9.14607	11.3651	7.94333	5.89881	10.2598	8.23171	6.13916	6.64512	7.21047	6.7663	6.67271	8.49141	12.8151	7.91749	6.4542	8.03472	6.52621	6.52805	6.22517	6.69514	13.2159	5.10876	5.85564	8.08812	8.68987	7.27678	6.23524	7.17538	13.0246	5.69063	6.52584	6.59337	14.0122	7.00525	6.27185	6.04039	11.6294	6.18975	6.05728	13.4104	7.73336	6.25997	8.47853	5.58728	9.4056	4.783	7.22879
LK1682	1	5.93392	8.4877	11.3625	8.07376	6.56136	9.48583	7.65426	5.95109	5.97359	7.29504	6.71009	6.56445	7.92833	12.846	7.28117	6.78134	7.65039	5.74602	6.01899	5.92606	6.28106	12.7738	4.2264	6.18728	7.65124	8.51828	7.36902	6.12327	7.63112	12.7383	6.01246	6.43167	6.1809	13.6419	7.39507	6.38564	6.0316	12.0092	6.39742	6.21637	13.49	7.06924	5.85731	8.42839	4.67743	9.74766	5.56393	7.63515
LK1693	1	6.56443	10.6373	10.866	8.0364	6.422	10.3115	8.78793	7.18602	6.84111	7.37741	6.4584	6.08551	8.92116	12.6353	8.68097	6.67024	6.67963	7.63518	6.90044	6.56632	6.60114	12.8299	6.23347	6.52469	8.0795	8.71309	7.97058	6.15297	7.80119	12.3504	6.95828	7.36371	6.57132	14.921	7.12768	7.74413	6.69222	11.6675	6.68834	7.66752	13.3589	7.79071	7.30941	8.56213	6.73756	9.91267	6.5447	8.22473
LK1708	1	5.73181	8.51629	11.5353	8.74195	6.75898	13.2962	8.74822	5.46873	6.62744	7.50049	6.67166	6.64514	8.59921	13.0831	8.23693	7.62485	7.6113	6.80037	7.01783	6.05583	9.00477	13.6686	5.7321	6.60937	8.27935	8.69617	8.77362	6.6422	7.18603	13.219	6.13841	7.49739	7.32655	14.5065	8.06948	7.43203	7.31158	12.295	7.16589	7.51342	13.8084	13.372	9.85364	9.39536	7.95585	10.1743	6.85289	9.06429
LK1712	1	6.65137	9.40537	11.4107	8.49465	6.85749	11.7696	8.59592	6.58863	6.68785	7.21053	5.92893	6.99277	8.91112	12.7639	8.44778	7.0675	7.70626	6.68293	6.75843	6.14018	8.50622	12.7084	5.26351	5.00635	8.22702	8.78734	7.90032	6.30276	7.39176	12.7048	6.12885	6.27569	6.33022	14.2911	7.30138	7.13768	5.79313	11.7646	6.64898	6.9577	13.632	12.2907	8.76978	9.00274	7.02781	9.82477	5.92245	8.36503
LK1719	1	5.9146	10.515	12.2782	8.28386	6.03574	11.6811	8.6634	6.89254	6.95536	7.21445	6.55855	6.59699	8.66056	13.0202	8.40917	6.41099	8.50033	5.90619	5.93381	5.37794	8.06215	12.904	5.67032	5.8689	7.87336	8.71191	8.82727	5.47719	7.01887	12.8873	6.1616	5.57928	6.1432	14.0733	7.4295	6.38252	5.73421	11.9277	6.4276	5.43489	13.7031	8.23508	6.3393	8.00768	4.76427	9.68522	5.32146	7.30163
LK1868	1	5.29767	8.88713	11.2501	7.9242	5.79065	10.6279	7.84762	5.21925	6.11635	7.93888	4.85741	6.71026	8.71244	12.8618	3.84491	6.45778	8.8501	7.88832	5.60873	5.55475	7.46615	12.5585	4.99452	5.70561	8.64054	8.56188	6.32257	7.03938	7.5196	13.7382	5.52336	5.64311	5.73523	13.6428	8.17723	6.54643	7.27574	12.6665	6.23	6.33492	13.1991	7.47188	5.56087	8.46244	6.31177	9.88597	5.53027	7.19378
LK1976	1	6.16279	8.67618	11.1384	8.16868	5.1801	9.78759	7.90113	6.89636	6.14333	7.87681	6.5723	6.93273	9.0312	12.9852	7.06544	6.23431	9.9329	5.79766	6.47799	5.42602	6.4453	13.0281	5.85665	5.46879	8.47828	9.34186	6.94903	6.03546	7.26546	14.2169	5.67238	5.48516	6.24419	12.4275	7.23214	6.37743	5.63744	12.6142	5.49876	5.18777	12.3349	6.6015	5.5776	7.74575	5.88306	10.1448	6.08454	7.62651
PR1118	0	6.26877	-1.86519	10.7565	7.61681	5.24182	10.5025	6.82895	5.6661	4.6746	7.19545	5.31109	7.25347	7.7088	12.1414	4.31422	6.54682	9.12104	5.95767	6.26308	5.60392	7.05652	10.5416	5.81124	5.74393	8.12016	7.63009	5.43917	5.98019	7.05304	13.9339	5.80268	5.98488	4.86609	8.68035	6.87095	6.3378	6.24359	12.0586	5.99579	-1.86519	12.7277	7.50225	6.22948	8.75587	4.45287	9.97886	5.26463	7.54518
PR1120	0	4.3086	0.625486	10.9724	7.3309	6.0852	12.8608	9.19126	0.625486	0.625486	8.52074	0.625486	4.47842	4.9898	12.7421	0.625486	5.37635	4.34983	6.0655	6.08562	0.625486	0.625486	12.0017	5.12285	0.625486	8.10272	8.50608	0.625486	0.625486	5.5345	12.2983	0.625486	0.625486	0.625486	9.88391	7.8299	4.20503	0.625486	11.8344	5.42227	0.625486	12.5847	7.27953	0.625486	7.72566	4.68708	9.89763	0.625486	6.98001
PR1121	0	5.4753	6.38601	11.4757	8.01251	6.15755	10.4514	8.27351	6.86361	6.23874	8.6664	5.27404	6.45766	7.22206	12.914	7.40309	6.73889	9.11217	5.75548	5.95876	6.56136	7.29039	12.2751	5.98369	5.96269	8.18329	9.19052	6.56493	7.12592	7.06809	13.3984	5.37206	5.7429	6.59314	10.7172	7.92127	6.59946	5.954	12.4065	6.2393	2.99527	12.834	8.41507	6.27222	8.01032	6.62804	9.69396	7.23726	8.56184
PR1123	0	7.22237	6.52097	10.7263	7.65386	7.23422	10.2006	7.91642	6.53444	6.19985	7.67603	5.7482	6.89045	7.75335	12.2983	6.66956	6.91577	8.64468	6.4238	6.45709	5.4812	6.6541	11.2244	5.43375	6.24963	8.33196	8.09211	6.58059	6.2717	7.5434	14.2753	5.16985	7.35466	5.61669	9.03685	6.9513	5.80595	5.06947	12.0033	6.18824	4.63195	12.9405	7.15258	5.57745	8.13627	5.49295	10.0361	5.35074	7.06374
PR1127	0	6.95483	5.69565	11.2838	8.43574	5.86381	10.2156	7.08737	-1.10443	4.0434	8.59749	6.38771	5.27455	7.28931	12.814	7.25584	6.84078	8.17851	4.61986	5.51762	5.49311	6.89841	12.0642	4.72891	5.41636	7.02418	8.56711	6.54822	5.79335	7.26179	13.2986	-1.10443	7.18679	1.28944	9.91807	6.88885	2.54212	-1.10443	12.0913	-1.10443	1.55301	13.3046	7.6499	-1.10443	8.27588	-1.10443	9.68124	-1.10443	7.4767
PR1128	0	6.44873	5.7858	11.2006	7.8843	5.32149	12.3514	7.32822	-0.111927	4.50077	8.52464	-0.111927	3.40023	7.73674	12.7996	6.91027	6.30389	7.06053	-0.111927	-0.111927	-0.111927	8.22633	12.0485	-0.111927	5.31214	6.61719	8.28807	3.25633	-0.111927	7.92977	12.9242	-0.111927	5.18774	-0.111927	9.65186	6.87839	0.817461	-0.111927	11.9617	-0.111927	-0.111927	12.8965	8.53514	-0.111927	8.23806	-0.111927	9.84031	-0.111927	7.5501
PR1132	0	6.56941	7.60272	10.8112	7.09669	7.10182	11.8682	8.60628	7.6008	6.97622	8.47153	6.6653	7.2753	8.41168	12.7044	7.62964	6.4593	7.91383	6.50076	5.97283	6.92153	7.74222	11.5965	6.94593	6.81295	8.30304	8.57394	6.97355	7.05281	6.59065	12.679	6.66981	7.40409	7.01782	10.6307	7.80213	7.22944	6.87841	12.1591	7.79755	6.55492	13.1203	8.74191	6.30476	8.26236	6.15166	9.86673	4.24791	7.761
PR1133	0	6.33684	3.7706	11.1714	7.89982	5.71872	10.9602	7.44446	6.40292	6.03023	8.47232	5.36195	6.41026	7.51862	12.6333	5.66781	6.48084	8.14077	4.43762	6.40367	6.38781	7.46115	11.8983	5.95213	5.5484	7.57464	8.27192	5.41205	6.7478	7.33607	13.2877	5.48351	5.05158	3.88316	9.89201	7.22849	5.62422	5.81838	12.0069	5.33029	-0.847517	13.567	9.04101	5.55314	7.72955	1.48107	9.71088	4.91973	7.07185
PR1143	0	6.4226	4.72866	10.9122	7.56396	5.62792	10.9024	7.67099	5.32775	3.40547	8.05843	4.45164	6.40635	7.36023	12.3634	5.44041	6.63346	8.1037	5.00029	5.51863	5.85238	7.34445	11.9195	5.07289	5.64801	7.88961	8.2399	3.84133	5.77051	7.39439	13.3591	-0.427304	7.60941	3.02833	9.54427	7.41171	5.06366	4.20434	12.0277	5.22788	-0.427304	13.6342	7.7959	4.81974	8.14994	-0.427304	9.86432	1.45897	6.87685
PR1144	0	6.8969	6.88352	11.1536	8.10331	6.31441	12.4923	8.28779	7.10029	5.72202	8.43697	7.33007	6.59273	8.27703	12.7027	7.29615	6.39584	7.63556	6.51181	6.27013	5.81097	8.40026	11.6058	4.41991	5.20351	7.71023	8.48422	4.51746	6.01826	7.22682	12.6518	2.65764	7.07568	-0.00333358	10.208	7.22222	6.31676	3.42457	12.006	6.88692	-0.00333358	13.4059	8.38726	6.21303	7.97078	5.95883	9.66136	5.35909	7.43711
PR1149	0	6.05347	6.63872	11.373	7.94149	6.02514	9.84535	8.37934	6.31015	6.31828	8.51157	5.30792	6.64544	7.71459	12.9357	6.88592	6.63682	8.86803	4.54471	6.18464	5.99205	7.2364	12.2311	6.07045	5.66695	8.31638	8.99924	6.05855	6.4232	7.10723	14.2279	4.86878	5.11881	5.39266	10.1671	7.69779	5.27881	4.98937	12.6817	5.91937	-0.457541	13.5666	7.1777	5.49353	8.18752	5.71835	9.81709	2.10434	7.51396
PR1151	0	6.96555	6.25919	11.6414	8.48432	7.0465	11.3949	9.39895	7.09395	6.49941	8.73033	5.49466	7.38589	7.93456	13.3538	6.24338	6.84115	8.24398	6.04696	6.08875	5.17012	7.07271	12.3426	6.13869	7.20899	8.21937	9.04178	6.7519	6.37666	7.69671	13.099	5.76013	7.00592	5.60587	10.6912	7.96052	6.5856	6.01469	12.6594	6.83838	0.562239	13.3319	7.10239	6.4634	8.77434	6.5008	9.92015	4.93116	8.15054
PR1152	0	7.28942	5.35296	11.4509	8.32085	7.41254	12.0193	9.15213	7.00886	5.07332	8.95499	6.84021	7.43979	7.701	13.2078	6.1149	5.50662	7.59987	6.56782	6.45512	6.17159	7.04766	12.4342	6.94298	6.7436	8.19467	8.62932	3.48709	6.64687	7.51171	12.4963	6.27073	6.34593	5.93998	11.0344	7.83668	6.58148	5.56328	12.2465	6.82725	5.04194	13.1849	7.82083	5.90823	8.48107	5.07332	9.972	5.23538	7.78628
PR1154	0	5.29683	0.553969	11.5632	8.13003	3.28882	10.9077	8.09755	0.553969	0.553969	8.57731	0.553969	0.553969	0.553969	13.2133	8.13927	7.40939	8.01945	0.553969	5.17638	4.48574	7.90015	12.2462	5.40834	0.553969	6.28203	8.68781	4.0583	0.553969	8.47681	12.6219	0.553969	0.553969	0.553969	10.2861	6.88318	0.553969	0.553969	12.2865	0.553969	0.553969	13.1917	7.8501	0.553969	8.6508	0.553969	9.80864	0.553969	6.41189
PR1158	0	6.48168	0.770187	11.6289	7.99116	5.25147	11.4644	8.56035	-0.563504	5.16106	8.06621	4.16912	5.13492	7.47848	12.8423	7.40268	6.15869	8.6052	6.73181	5.99923	3.55697	7.72524	11.9377	6.36727	5.89154	8.553	8.28944	5.93583	5.70101	7.82032	13.1012	6.64888	7.05632	2.22387	10.1999	7.21631	5.68102	4.2947	12.3797	5.87959	-0.563504	13.097	9.05541	7.94753	8.93947	5.08215	9.84147	5.50548	8.51075
PR1160	0	6.46507	0.148492	11.5802	8.58731	7.40432	11.8304	8.38651	4.70282	5.54113	8.65297	6.38489	5.52522	7.70895	12.9662	6.02338	7.1961	8.16209	6.79926	6.80266	6.09037	8.07874	12.42	6.50706	6.12322	8.06758	8.92807	5.05057	6.43399	8.09112	13.0367	5.04313	5.29262	2.92555	10.706	7.41228	6.71746	5.74412	12.3535	6.91728	2.3333	13.0272	8.19821	5.84261	8.70402	0.148492	9.95593	0.148492	7.91514
PR1167	0	6.58544	6.83757	11.0716	8.07272	6.03414	9.6185	8.19453	7.18424	6.73822	8.15369	6.36284	7.08916	7.93251	13.0883	7.43019	5.79003	9.10868	6.12214	6.11675	5.674	6.12047	11.6144	6.55273	6.29418	8.17619	9.0133	5.92799	5.71239	6.32521	13.9647	5.87076	6.2917	6.39042	10.1831	8.02772	6.55898	5.88477	12.7295	6.91872	2.05366	13.1828	5.70155	5.96211	8.1431	5.86371	9.89522	5.76655	7.97152
PR1168	0	6.96637	7.63857	11.2635	8.18141	6.86167	11.2707	9.2463	7.46628	5.5	8.73828	7.16448	7.29752	8.82024	13.1231	7.55161	6.71541	7.24057	7.27651	6.65517	4.95881	7.2183	11.6385	7.27112	6.20435	8.48449	9.07658	7.07764	5.65987	7.76911	12.2615	6.4212	3.96816	3.93214	10.4564	7.44799	7.22875	5.60423	12.2384	6.78775	5.01821	12.6107	7.43016	7.12036	8.38172	6.40685	10.4931	6.19006	7.93713
PR1172	0	6.6858	8.06119	10.8222	7.66861	4.9303	10.3356	8.39812	6.53989	-0.99309	7.38282	2.87938	6.79576	8.15322	12.5101	7.25701	4.76141	8.47075	6.67056	5.55204	-0.99309	7.7029	11.2958	5.97753	5.16408	8.21447	7.4396	4.78661	5.05028	7.20153	13.4487	3.56759	6.16303	4.98434	9.71626	7.58061	6.37418	4.61957	12.1353	6.59186	-0.99309	12.6532	8.33443	6.43664	8.31775	5.06064	9.86587	-0.99309	7.5401
PR1178	0	6.79798	6.3277	10.6203	7.76686	6.58776	10.1631	9.08125	6.55797	6.06597	8.32201	6.05681	7.11852	8.18955	12.7165	6.81671	7.03047	7.46848	7.07747	7.19851	7.06155	6.05346	11.4179	6.67485	6.9063	8.45917	7.74693	6.36868	6.80816	7.06013	12.2872	5.97679	4.04681	6.40395	10.4353	7.64596	6.8445	6.21447	11.6761	6.21948	5.08122	12.9639	6.70906	6.63517	8.27337	6.77938	9.96041	6.29707	7.55838
PR1180	0	6.65537	7.76956	11.6797	7.97666	6.11888	10.3069	8.20887	6.81176	6.77102	8.51418	6.73194	7.14425	8.06919	13.7663	9.0152	6.07151	8.4016	6.55832	6.37419	6.20624	5.52724	12.7151	6.42734	6.05201	8.00722	8.92471	7.83934	6.07078	6.85613	13.101	5.29736	5.86174	5.95864	10.0618	8.73548	6.56702	6.17393	12.6957	6.80824	5.07835	13.8971	6.62374	6.3427	8.15451	6.49572	9.88662	5.7794	8.28508
PR1181	0	6.20253	7.25484	10.753	7.57628	5.60298	10.4873	7.95046	6.51286	5.93702	8.12587	6.23405	6.48028	8.06995	12.6561	7.34547	6.58982	8.64324	5.9917	6.20475	5.81701	7.79133	11.4605	6.76524	6.3211	7.82208	8.31314	6.73253	5.89545	6.97916	13.3038	5.38026	5.69092	5.67369	10.3122	7.62566	5.84988	5.5405	12.1494	6.02361	-0.636083	12.8052	8.92651	6.19651	8.03777	5.72472	9.6523	5.35076	7.61587
PR1188	0	5.89147	5.72331	10.8216	7.39045	5.5725	12.5159	8.02014	6.07853	6.04524	7.78087	5.8926	6.52928	8.07698	12.4676	6.46293	6.22798	8.55709	5.67904	6.27427	5.77404	7.82691	11.8735	6.11778	6.31257	8.37912	7.89939	6.32611	5.81478	6.73888	13.6928	4.3469	5.7422	5.92541	9.16248	7.037	5.87938	5.74314	11.9242	6.15122	3.87064	13.4889	8.99851	6.48333	7.97789	5.9509	9.87697	5.66652	7.71587
PR1190	0	6.71696	7.16758	10.7046	7.69781	6.23251	10.5596	8.45246	6.89404	6.47173	7.92227	6.04884	6.58166	8.5692	12.7012	6.90586	6.71199	8.63975	6.55853	6.55662	6.17688	5.57086	11.8834	6.14569	6.18414	7.75658	8.41001	6.42603	7.11519	7.5034	13.082	5.79334	6.04916	6.36578	10.2197	8.1743	6.80487	6.41919	12.3774	6.60742	5.49866	13.296	7.79476	6.50655	8.31858	6.53242	9.85695	6.03823	7.76577
PR1194	0	6.44819	7.62943	11.1774	7.76486	5.94036	10.5379	8.04353	6.79388	6.95073	8.13967	7.14037	7.09905	8.5217	12.9904	7.60261	6.34059	8.84459	6.00329	6.35069	5.49682	6.11609	12.1702	5.65543	6.09791	7.68347	8.98828	6.808	6.73387	6.96801	13.5188	6.07231	5.50799	5.19738	10.0678	7.80064	6.24652	6.16746	12.32	6.59099	4.44291	13.6403	7.62101	6.22844	8.0347	6.35477	9.83828	5.41594	7.59882
PR1199	0	6.21471	4.72516	11.0053	7.7148	6.27625	9.62858	6.38994	5.47222	6.00788	7.97871	5.8666	6.67859	7.67402	12.6815	6.37457	6.46304	9.35031	5.51653	5.53539	5.37371	6.56164	12.1941	6.10191	5.87854	7.98057	9.28016	5.96853	6.42185	6.99295	13.9084	5.45245	5.22693	4.89601	9.57151	7.41456	4.25871	5.91665	12.5479	6.38149	-1.86767	13.3501	6.9127	3.70654	8.31379	3.08042	10.0373	4.68178	7.25383
PR1201	0	6.78232	9.28009	11.2854	7.82105	6.2867	10.8375	8.41937	7.152	6.52678	8.19428	6.52696	7.36184	8.77311	12.9137	8.20638	5.84485	8.76172	5.76878	6.49727	5.60343	6.37994	12.4351	6.42944	5.71906	7.91711	8.43657	7.52149	6.16279	6.84849	12.9572	5.25812	5.51774	6.21353	10.2077	7.95885	6.50082	5.86145	12.3626	6.46706	2.94281	13.7498	6.74384	6.43797	8.31809	6.12485	10.1319	5.80196	7.80536
PR1204	0	7.04592	7.01985	10.9064	7.96974	7.29387	11.253	8.47233	6.76271	5.81223	8.99398	6.60584	7.27376	8.25813	12.7773	7.4248	6.40001	7.7336	6.75034	6.78964	6.0258	7.50336	11.7429	7.04942	6.94444	8.34295	8.48759	7.03191	6.64197	7.59466	12.1423	6.34603	5.76988	6.03939	10.2954	8.29494	6.79172	5.80885	11.9517	6.76092	1.24087	12.9399	8.60259	6.54928	8.54694	5.46987	9.94746	5.02435	7.46714
PR1205	0	7.19396	8.80702	11.3795	7.72324	6.73799	11.6188	8.30272	6.64655	6.38146	8.26178	6.56987	7.0008	8.73155	13.5062	8.78365	6.71625	8.69384	5.94106	6.82785	6.14752	6.35951	12.8482	6.31018	6.40685	7.81821	8.95298	7.93889	7.02892	7.31963	13.0072	6.2395	6.54654	6.32315	9.95494	8.31575	5.7527	6.29381	12.3846	6.5008	6.44323	14.0798	8.67999	6.91425	8.27328	6.33221	10.0016	6.60381	8.73054
PR1207	0	6.77482	7.86476	11.0175	8.13698	6.39781	12.4113	8.9397	7.19842	5.66458	8.2252	6.29945	6.41438	8.68653	12.8024	7.76701	6.53646	8.14248	6.99742	6.42336	3.22669	8.46063	12.1323	6.90277	6.98917	8.45681	8.23493	7.44277	6.3532	7.64149	13.1566	4.71228	6.54851	5.4044	10.1677	7.35195	6.05099	5.41182	12.1094	6.14753	5.17506	13.2315	9.18755	6.86381	8.5385	5.7481	10.0421	6.08168	8.21718
PR1208	0	6.94258	6.65156	11.222	7.69845	7.2134	11.5592	8.88957	6.47973	6.12285	9.31216	7.04427	7.41649	8.20463	13.2938	7.67237	7.77991	8.15955	7.65319	6.8193	6.32552	7.88158	12.8543	6.82061	6.77563	7.2827	9.02083	5.59092	7.10536	7.66838	12.6011	6.33249	7.43354	6.35971	11.2329	8.83756	5.7057	6.89284	12.3252	6.59191	0.0975268	13.6709	8.84003	7.19189	8.62252	4.56372	10.1518	4.84279	7.88079
PR1213	0	6.19007	7.62186	11.4505	7.68917	6.22701	10.8061	7.9907	5.30502	5.92139	8.45153	6.47591	6.4946	7.83365	13.26	7.17812	6.30495	8.83169	5.91426	6.11936	5.53713	7.43931	12.6488	5.75539	5.55835	7.33919	9.04215	6.53509	6.06421	6.8122	13.4481	5.42658	4.77444	5.94606	10.1483	8.14311	4.94229	6.10206	12.6113	6.00368	3.4629	14.0291	8.18031	5.835	7.8674	4.84205	9.87835	5.43427	8.10845
PR1214	0	6.11468	3.80115	11.3485	7.82687	6.08024	11.4626	7.41616	5.26553	6.37045	8.04396	6.80647	6.71889	7.96126	12.705	5.79336	6.40458	9.90834	4.65148	5.63917	5.98403	6.9394	12.2547	5.9423	5.6408	7.68385	9.07397	6.10844	6.3363	6.61256	13.8204	5.97614	5.31542	5.57253	9.91309	7.4689	6.10774	6.11185	12.4577	6.13516	2.79252	13.0642	7.52678	5.75015	8.36182	4.24464	10.3105	5.13702	8.10787
PR1218	0	5.8451	5.77719	11.0291	7.10095	5.96162	11.2819	8.00989	6.69835	5.34758	8.27712	6.79797	7.34208	8.14183	12.6148	6.12219	5.685	8.33391	6.68767	6.44877	5.27124	7.6253	11.3353	6.36315	6.07876	8.40431	8.22741	4.4914	6.51357	7.47629	13.0609	5.91309	7.22939	6.74317	10.1497	7.61623	6.9428	6.63273	12.1708	6.35964	-0.570765	12.8242	8.95796	7.71584	8.52376	5.59371	10.0842	5.42153	7.99916
PR1220	0	5.79538	6.5616	11.1956	7.28661	5.02256	13.1426	7.76642	6.27943	6.29326	7.67492	6.49314	6.66574	8.21835	12.6742	7.14086	6.33742	8.87712	5.47702	5.72835	5.43814	7.54948	11.593	5.60778	4.81341	7.43472	9.46142	6.25433	5.72003	6.8562	13.9308	5.68058	5.69513	6.03633	10.4544	7.43212	6.25707	6.02337	12.1675	6.12065	3.66194	13.2574	9.1066	6.28635	7.65908	5.82586	9.75925	5.16366	7.68275
PR1223	0	6.31849	8.02709	11.7843	7.86384	7.03718	12.4571	8.60903	7.33919	6.929	8.74262	6.78559	6.20982	8.11602	13.4193	7.37249	6.16231	8.87845	6.06022	6.67559	4.46801	8.97463	12.5724	6.04434	6.40455	8.1248	9.29865	6.16009	5.60342	7.49927	13.6239	6.23331	6.44674	7.231	11.0819	8.30763	7.00262	6.34592	12.5228	6.85827	2.40977	13.6899	9.999	6.02929	8.23759	6.286	9.93943	5.41062	8.38907
PR1230	0	6.78271	6.27132	10.9359	7.56046	6.74472	14.246	9.04665	6.79211	7.12684	8.80701	7.21969	7.38163	8.13628	12.8664	7.26589	6.4839	7.74243	6.48733	6.74658	6.35816	8.63258	12.0149	4.24509	6.84508	8.08881	8.56388	5.53722	6.72253	6.87742	12.6942	6.13877	6.54663	6.30694	10.5393	7.99586	6.35763	6.37049	11.9038	6.17013	0.776266	13.0689	9.68669	7.49578	8.28915	6.38538	9.82513	5.04575	8.01665
PR1231	0	6.74978	7.22472	11.4889	7.70914	7.91014	11.002	8.86488	6.51244	7.68462	8.57021	6.98553	7.61843	8.89747	12.9076	7.4793	6.79599	9.34618	6.57544	7.32698	6.03523	7.66573	12.4883	6.71892	6.79932	7.98421	9.04397	7.60074	7.38731	7.10587	13.2011	6.05434	6.12703	6.14618	10.3854	7.69116	6.23292	5.78294	12.4176	6.76365	3.97333	13.3643	9.0392	6.04086	8.10108	5.8003	9.84955	5.8598	7.96558
PR1233	0	6.44588	3.13602	11.0875	7.58964	5.2485	10.1424	7.08164	5.60218	6.26493	7.73633	7.14355	6.90768	7.79163	12.9532	6.65293	6.50797	8.32281	6.15869	5.63012	5.96573	6.86994	12.827	5.78081	5.65108	8.23964	8.31914	6.00836	6.60918	6.88636	13.0602	5.89601	6.30157	5.96014	9.96664	7.90314	6.17282	6.58263	12.1312	6.26148	-1.48878	13.8797	7.51452	6.81945	8.79923	5.2769	9.92439	5.14597	8.26833
PR1235	0	5.92138	6.80924	11.1986	7.41066	6.03683	9.62729	7.52415	5.63427	5.72455	8.04081	6.0173	7.21819	7.6739	13.0367	6.49258	6.11885	8.87642	5.72672	5.88989	4.54051	6.53156	11.9416	6.10099	5.92177	8.0119	8.60757	5.64117	5.82477	6.71532	13.6791	4.89287	5.95942	6.33799	9.74929	8.03601	5.5028	6.03876	12.6707	6.30088	1.917	13.2992	6.60909	6.18986	8.43574	4.74709	10.1499	4.31266	7.57572
PR1236	0	5.32333	9.42072	10.6787	6.99035	5.4644	12.3567	8.44042	5.83635	3.9854	8.45033	5.92334	6.36843	7.41479	13.0535	8.28287	5.25011	7.46924	5.99725	5.36278	4.48583	6.40221	11.6653	6.09491	5.07931	7.46143	8.13977	7.90979	5.82686	7.7031	12.5115	5.82686	4.85041	6.26563	10.7403	8.10728	6.65411	5.94542	11.9306	6.82148	4.36804	13.113	8.63815	7.17125	7.84801	6.44558	9.93438	6.32822	7.55033
PR1242	0	6.37912	7.31617	10.8279	7.59236	6.0201	13.3843	8.89606	6.70014	6.06687	7.96896	6.38839	6.30492	8.75742	12.6263	7.48826	5.94501	8.17668	6.28652	5.9682	6.2678	8.53154	11.7848	6.90357	6.45127	7.81051	8.52607	6.64916	6.49552	7.06791	13.0652	6.30271	6.94589	6.98233	10.3483	7.23348	6.85261	6.9426	11.9365	7.48364	3.81392	12.9999	8.82768	7.71924	7.89024	7.28229	9.95647	6.67774	7.89269
PR1244	0	7.08543	8.12115	11.0864	7.6478	6.72722	11.3853	8.84646	7.75608	6.99304	7.82205	6.23225	7.47874	8.51093	12.7277	7.17882	6.59655	8.80065	6.40748	6.41505	6.30173	6.08698	11.8543	6.69324	6.8039	8.31188	8.46609	6.86938	6.12411	6.82098	13.5326	6.34485	5.90552	6.50209	9.63985	7.97609	6.93711	6.22751	12.2627	7.3925	1.33272	13.0481	8.41609	6.92996	8.05529	6.75692	9.90868	6.08621	7.78533
PR1247	0	5.8412	6.37287	10.9317	7.57488	5.80845	11.4121	7.82561	5.42288	5.98192	8.1461	4.2436	6.01939	8.32485	12.8883	6.96784	6.77702	8.41147	4.16968	5.20099	3.8016	7.92686	12.7884	2.67953	5.29581	7.96793	8.79097	6.06087	6.34728	7.56021	13.69	0.759578	0.759578	5.20099	10.3173	7.45996	5.53021	2.44929	12.37	5.63786	0.759578	13.7564	9.19859	5.99127	8.0069	5.93174	9.91361	0.759578	7.79653
PR1248	0	6.67317	6.70974	11.2749	8.04114	5.93829	10.9253	7.94743	6.90964	6.07276	7.48041	6.44549	7.478	8.35691	13.0982	6.99073	5.88713	8.51398	6.51465	6.03642	4.87441	7.49711	12.0318	6.32369	5.83385	8.30643	7.9051	6.10367	6.43208	7.28119	13.4088	5.36999	6.93018	5.66138	9.65196	7.82325	6.76675	6.59604	12.3638	6.83197	4.0958	13.3709	8.36948	6.81207	8.99171	6.24125	9.70574	6.24238	8.71204
PR1251	0	5.7553	4.41816	10.6283	7.48525	6.45523	9.90015	7.57916	5.55719	5.22934	8.4744	4.26524	6.66757	7.28086	12.8708	6.08479	6.29169	6.99903	5.16536	5.78802	5.91054	6.77717	12.2455	6.04841	5.27603	7.58571	8.48759	3.83095	6.23425	7.17772	12.1853	5.51371	5.2779	5.30258	10.2705	8.277	5.91326	6.06312	11.9907	5.85668	0.381373	13.2923	8.27271	5.76111	8.23853	4.87808	9.82583	5.0006	7.67924
PR1258	0	6.91518	6.10272	10.5788	7.48261	6.7255	12.8935	8.91211	5.57328	3.03978	8.21325	6.56908	6.40452	7.93322	13.2137	7.3336	5.05454	6.60279	5.88316	3.94377	3.5345	8.74971	12.9071	5.77816	6.15003	7.95294	8.82996	6.09347	5.36383	7.21885	12.3615	5.8186	4.33394	1.28835	10.4979	7.35869	4.4671	1.28835	11.8631	5.96878	1.28835	13.5919	9.61784	5.11259	8.31149	5.751	10.1228	5.42403	7.89384
PR1264	0	5.70862	5.95404	10.9408	7.07216	4.96513	11.3299	7.19295	5.35177	4.38962	8.14233	5.0949	6.22163	7.91303	12.7972	6.50739	6.28626	8.33713	4.36184	4.50011	3.73552	5.72491	12.5201	5.03975	4.21758	7.24137	8.50748	5.56389	5.18335	6.88747	12.8733	2.91458	3.07568	4.69781	10.5601	7.76365	3.55441	4.34075	12.1894	4.85256	3.64739	13.613	8.88279	5.48984	7.7222	0.0818364	9.87123	3.72385	7.16064
PR1266	0	5.36088	6.99646	10.713	7.79039	6.73417	13.3414	9.32176	6.13573	6.17916	7.84963	6.56574	7.01672	8.0229	12.8773	6.52834	7.01978	7.54538	7.25983	7.0074	4.34542	8.09579	11.8752	7.87071	6.77946	8.50059	8.35026	6.49502	6.93315	7.44062	12.418	6.13135	7.43138	7.12986	10.7249	8.30766	7.22714	6.64196	11.714	7.23627	4.04983	12.7239	9.40651	7.70167	8.61057	6.86157	9.90673	6.59984	8.24158
PR1268	0	6.27458	10.3117	11.0149	8.20014	6.06469	10.6874	8.17402	6.26424	4.39658	8.10883	6.64506	6.48209	9.00649	12.6658	8.36493	6.70541	7.21724	6.4192	6.0124	6.05519	5.91536	11.1668	6.15687	6.54615	7.44778	8.17026	7.14953	5.67035	7.26177	12.4363	5.49525	5.34836	5.98334	10.6377	7.44076	6.46829	4.93985	11.5865	6.05912	3.49145	12.241	7.87469	6.11891	8.85759	5.41649	10.1359	5.99151	7.10874
PR1271	0	6.12817	9.8817	10.9302	8.15158	6.25606	10.5184	8.20116	6.24969	5.84737	8.48427	6.84446	6.54682	8.97827	12.5871	7.30264	6.66067	7.47511	5.28336	6.4537	6.82589	6.97561	11.3008	6.44971	5.85061	7.92452	8.08291	7.117	6.15817	7.09509	12.3665	5.36219	5.96265	5.56549	10.8261	7.76097	6.41315	6.08748	11.6528	6.63881	4.99504	12.3172	8.08544	6.50528	9.05545	6.30342	10.3443	5.28687	7.0314
PR1272	0	6.3222	10.4619	11.0742	8.15143	6.53689	11.3971	8.44085	6.74655	5.74792	7.98502	6.13932	6.8526	7.81458	12.5402	8.09261	6.27734	7.70202	6.69822	6.31235	6.30201	6.30561	11.1791	6.37692	6.33419	7.80919	7.95441	6.76605	6.2658	6.95914	13.2284	5.80323	5.8889	6.24287	10.1613	7.88949	6.44365	6.38462	11.7984	6.36135	0.318426	12.1584	8.22974	6.73087	9.0069	5.78848	10.1089	5.43459	7.00516
PR1273	0	6.33473	11.1066	10.9347	8.44048	6.16331	11.3342	8.47991	7.72007	6.33914	7.92734	6.28902	6.8881	9.14127	12.3209	8.40386	6.66513	7.78979	5.1657	6.45281	6.47347	6.79874	10.9831	6.45868	5.48702	8.0694	7.79706	7.48634	6.3409	6.9048	13.4055	5.59382	5.80085	6.11644	10.0779	7.709	6.90734	5.17521	11.6061	7.13529	1.52263	12.2724	7.21079	6.74602	8.91733	6.02786	10.3764	5.85289	7.87952
PR1274	0	5.6782	9.95001	10.9649	8.10094	5.43571	10.6181	7.55818	5.92458	5.74182	7.90544	5.5752	6.46857	8.24414	12.2327	7.4286	6.05434	7.98568	5.10808	5.44046	5.96557	6.14027	10.8747	6.06359	5.89761	7.58192	7.41628	7.00541	5.73797	6.72312	13.4186	5.22878	4.96151	5.89847	9.68072	7.41041	5.99008	5.40543	11.3304	5.97513	3.28329	12.1292	5.81625	5.5293	8.61359	4.8924	10.4045	4.66065	6.68207
PR1278	0	6.44108	8.63223	11.2737	9.22572	7.50314	12.1614	9.22221	7.60788	5.70438	8.61315	7.81418	6.88142	7.37097	13.2623	8.12636	5.1716	7.73583	7.16985	6.05593	6.36065	7.98231	12.1767	5.78444	6.74135	8.79257	8.4238	8.07797	6.6372	7.78043	12.4782	6.48966	6.03948	5.21946	11.1132	8.16416	6.55962	6.08265	12.1456	7.45106	1.42231	12.8737	8.77052	6.71082	8.52657	8.75576	10.2969	6.5175	8.54494
PR1281	0	6.32274	9.14724	11.013	8.08252	5.95161	10.0599	7.11869	5.92536	6.00151	7.82224	5.08883	6.56254	8.14612	12.174	6.66034	5.93118	8.28808	5.29506	5.5186	5.71652	5.83473	11.1731	6.3427	5.52558	7.42347	7.80547	6.3266	5.77487	6.36072	13.1178	5.65253	5.1308	5.44558	9.63895	7.59685	6.26016	5.23816	11.6011	6.17353	-0.783639	12.3788	6.12775	5.47648	8.78611	4.40927	10.5978	5.28162	6.85018
PR1283	0	6.26316	7.73299	10.6284	7.41994	5.89368	9.43087	7.04648	5.50465	4.952	7.70092	5.77686	6.71696	7.90207	12.3869	7.48789	6.22388	8.15024	5.35147	5.59054	5.87211	6.60242	11.8628	5.12546	4.52562	8.04973	8.09712	6.60735	5.55177	6.79215	13.6156	5.01525	5.40358	5.75619	9.54859	7.90976	5.9508	5.37077	11.9319	6.35733	1.35734	13.0251	6.97033	5.40005	8.00621	4.68066	9.9562	4.24867	6.9367
PR1284	0	6.5694	7.84303	11.0561	7.62708	6.26151	11.1716	8.31512	6.81169	6.14073	8.01148	6.01303	6.62754	8.99772	13.1463	6.95349	6.41522	8.58764	6.15958	6.54408	6.15208	6.41444	12.1367	6.85288	6.60427	7.61771	8.55313	6.08106	6.68408	6.55445	12.9641	4.90839	6.04942	5.66915	10.834	8.17719	6.54871	5.96443	12.0212	6.73156	2.57718	13.2654	7.75821	6.61011	7.60278	6.0958	10.141	4.02412	7.40817
PR1285	0	6.41601	6.17987	11.1662	8.1188	6.55698	11.0919	8.38074	7.4446	6.66644	8.12809	7.35186	7.30691	8.81576	12.906	6.75437	6.82249	8.50825	6.42868	6.60393	5.90413	6.63664	11.8589	6.18642	6.09751	8.26374	8.1968	5.61132	6.51553	7.03486	13.6236	5.61588	5.99016	5.7541	10.4548	7.91714	6.59127	6.31282	12.2161	7.08971	0.510004	13.0685	6.57331	6.61734	8.28572	6.00388	9.86943	6.41154	8.33919
SA0783	0	5.73671	3.06596	11.9771	8.27133	6.39647	8.95398	7.4108	5.40536	6.77932	7.42293	6.39293	6.89642	7.08547	13.2151	7.40198	6.69464	7.98345	5.82873	6.30177	4.9975	5.51262	11.8739	5.85151	6.10462	7.809	7.62901	8.02074	6.35632	6.96248	12.5573	6.03501	6.06765	5.9089	9.87039	7.66966	6.01475	6.80982	12.0556	6.14666	4.29492	12.4205	6.8809	5.60851	8.02158	2.71105	9.2318	4.45647	8.01997
SA0786	0	4.88012	3.47953	10.8518	7.76164	5.43957	8.3879	6.90684	5.66584	5.97898	7.26104	6.12695	6.88551	7.54978	12.7239	5.3872	6.94101	8.15305	6.18266	5.99361	5.82001	6.18103	11.4611	5.45218	5.83149	8.07643	7.69654	6.31685	6.31113	7.03689	13.3591	4.81529	5.65788	5.57823	9.15979	7.37292	5.53822	6.64514	11.8559	5.4243	3.52013	12.7126	6.46391	4.94137	8.18554	4.66568	9.36982	4.17082	7.68282
SA0788	0	5.83599	6.24251	11.0466	7.60307	6.1529	8.2409	7.70143	4.78354	7.41906	7.33029	5.9199	6.59747	7.17879	12.6066	6.91039	7.05398	6.92356	6.11686	7.44612	6.72495	7.59057	10.6189	6.39298	6.4926	8.16977	7.43488	6.54293	6.84531	7.37258	12.7842	3.40231	6.03829	6.61894	8.78536	7.40465	7.33074	7.99365	11.4135	6.71477	5.02986	12.6424	7.48693	5.74714	8.57227	3.60306	9.1427	5.14514	7.66262
SA0793	0	5.75079	4.30078	10.689	7.53321	5.69353	8.24694	6.79924	5.19787	5.60935	6.827	6.14054	6.67716	7.16488	12.2381	6.06743	6.44109	8.18949	5.39307	5.62343	5.19612	5.6604	10.9328	5.37034	5.77329	8.24179	7.15964	6.11323	6.17466	6.54613	13.6876	5.31551	5.96101	5.51412	8.92511	6.73955	5.39575	6.26144	11.4481	5.67406	3.58359	12.2554	6.5095	4.89352	8.01156	3.0895	9.41491	3.8935	6.86539
SA0797	0	5.90923	6.94311	11.335	8.1464	6.16575	8.26283	7.79024	6.08763	5.77045	7.55918	6.78715	7.23102	7.17625	13.073	7.25225	7.26824	8.531	5.81639	6.78016	6.11442	5.73895	11.5061	5.50503	6.13702	8.28356	7.63969	6.42674	6.29119	7.3531	13.6538	5.74014	6.46207	5.81532	9.97919	7.71299	5.96662	6.59754	11.9067	5.74236	6.03577	12.8322	5.44081	2.04093	8.26612	3.74525	9.35774	3.85855	7.58216
SA0798	0	6.35248	8.66818	11.044	8.11069	5.6076	9.3432	8.59884	7.23209	6.50998	7.62814	7.3655	7.4628	8.54825	12.9549	7.74713	5.68882	7.10615	7.70916	7.00122	5.52873	7.04828	10.8731	5.51323	6.7089	8.4532	7.51876	7.2816	6.9038	6.46197	12.2106	5.60451	5.90299	5.94383	9.62871	7.66205	6.77362	6.3034	12.2157	6.06573	6.00338	12.0229	7.59404	5.79121	8.42017	5.88729	9.66875	4.64721	7.58648
SA0800	0	6.89042	7.27007	11.2653	8.28241	5.48771	8.92646	8.42594	6.03862	6.74036	8.03186	5.9792	7.42014	6.88306	13.2093	7.08269	7.23382	7.91195	7.03756	7.66399	6.14692	2.91381	11.5195	6.60265	5.21349	8.46761	7.1931	7.41226	6.61634	7.66156	12.5877	1.03677	6.31583	3.6212	9.92592	7.73638	6.00036	7.71183	12.0216	4.20645	6.17467	11.9093	7.10718	1.03677	8.49896	1.03677	9.08426	1.03677	7.24034
SA0801	0	5.38265	0.145301	11.5944	8.31605	5.70179	8.34679	7.01765	4.97732	6.17301	7.75469	5.89085	6.81946	6.90651	13.2672	5.33366	6.01163	7.19664	5.8892	5.98459	5.91278	4.99511	12.0764	6.2597	5.00772	8.13927	7.7095	6.82055	6.97756	7.11757	12.6577	5.23232	5.90544	5.62813	9.969	7.93656	5.64218	7.33095	11.9853	4.57577	6.31029	12.4434	6.18114	5.70109	8.59626	4.73287	9.45901	2.41191	7.99364
SA0807	0	5.04425	6.73575	10.7524	7.60802	6.2501	7.56632	6.8904	6.11871	4.7294	7.52605	6.32673	7.02651	7.43401	12.6685	6.27622	6.2501	7.58289	6.58302	6.48169	5.94257	5.96949	10.9345	5.00451	5.75269	8.18429	8.09084	6.79675	7.26093	6.24906	13.0505	3.68832	5.91271	5.45182	10.0033	7.6015	6.36828	6.82904	11.7536	6.18384	3.04288	12.6229	5.35378	5.97733	8.04794	5.0945	9.29552	3.72569	7.19071
SA0808	0	7.19547	8.23873	10.9964	8.72655	6.51845	9.28686	8.76305	7.00752	7.15896	8.01409	6.68674	6.75622	6.99862	12.8119	7.91925	7.46284	7.77631	7.00323	6.64809	6.68245	6.24194	11.2359	5.85195	5.7589	8.44108	7.58728	7.28915	8.05468	6.9538	12.3757	6.73784	6.75555	6.32205	9.9282	7.73351	7.11648	6.84375	11.5236	6.57497	7.08956	12.0247	7.49473	6.89803	8.56062	5.81139	9.22396	5.56095	7.54014
SA0810	0	6.77228	7.39493	11.1052	7.65319	6.84473	9.64625	7.96182	5.32291	6.66606	8.04465	4.85826	7.04692	8.61455	13.0457	7.2048	6.40466	7.99876	7.10005	6.78623	4.0212	6.78799	11.808	6.60455	6.61189	8.55449	7.85443	6.08439	7.06383	7.42539	12.6719	5.3468	5.85297	5.29782	9.81093	8.1046	6.4574	6.48684	12.3456	6.13331	3.8799	12.6941	7.57518	5.49853	8.35832	5.8009	9.68493	4.80053	7.76166
SA0812	0	7.01813	7.87233	11.2287	8.48033	6.9489	9.38503	8.51884	6.71382	7.13384	8.05232	8.46172	7.96922	8.38963	13.1042	6.80009	6.46796	8.64387	8.02676	7.51925	6.21802	6.4212	11.6915	6.28148	6.78495	8.55794	7.76532	5.60448	7.52207	7.13595	13.0927	6.16849	6.8545	6.88103	10.8113	9.03673	6.84002	6.77609	12.2768	7.24606	6.3328	12.3964	7.45701	6.41009	8.48528	5.93188	9.53246	6.27945	7.22351
SA0817	0	6.10875	5.8072	11.1923	8.11126	6.63301	8.35511	7.11767	5.6494	5.99262	7.13502	5.94746	7.576	6.95391	12.6959	6.22787	6.77433	7.84182	5.73381	6.63644	5.78064	6.17858	11.2289	5.6869	6.13798	8.70555	6.80394	5.32614	6.95174	6.82348	13.1516	6.06941	4.77701	5.68294	8.56438	7.59244	6.56616	7.15627	11.6889	5.21041	5.03654	12.2189	5.51955	5.21181	8.23693	4.62619	9.11815	4.48589	6.83962
SA0818	0	5.99377	5.73734	11.2376	8.44157	6.57348	8.14809	7.48568	5.15436	5.99594	6.95969	5.31758	7.39599	6.89383	13.0191	5.75419	6.50612	7.59431	5.97812	6.78608	5.56552	4.06296	11.6202	5.65299	5.05773	7.99315	7.15827	6.07594	6.46122	6.51467	12.2651	5.9177	4.82986	6.51727	10.3399	8.02615	6.72909	6.60852	11.8819	4.74949	4.64292	12.0096	5.99633	2.21097	8.28654	-0.192755	9.32453	4.67228	7.5908
SA0822	0	4.35886	6.35326	11.9955	8.10754	6.77301	9.55028	7.55517	6.05636	7.5574	8.72464	6.17848	7.64164	8.25746	13.319	0.831503	6.90476	7.64326	7.49338	7.97008	4.23145	7.91568	11.9566	6.99981	5.38072	8.30962	8.01793	6.55251	6.74627	5.97387	12.6675	6.34803	3.97587	2.79365	10.1706	7.74944	6.66954	7.99242	12.3498	6.62903	7.22882	12.724	7.40228	0.831503	8.44907	6.39743	9.62496	5.28133	8.24546
SA0823	0	5.3722	5.65206	11.3255	7.93119	6.35112	10.7752	7.45	2.88627	6.73268	7.68899	3.68067	6.9961	7.4495	12.8761	6.91662	6.49519	8.58596	6.67416	6.62155	5.30014	7.15522	12.1658	5.85307	6.31471	8.38753	8.16484	5.27921	6.09358	6.74988	13.7025	5.0439	5.50596	3.92191	9.85029	7.73851	6.43288	6.62649	12.523	6.53467	4.26994	12.796	10.4668	5.66698	8.34636	3.03453	9.49832	0.485022	7.71168
SA0825	0	6.10633	-0.236179	11.4212	7.94851	6.53925	8.85207	7.47045	5.46589	6.64683	7.32578	6.36497	7.725	6.78162	13.3156	5.27679	6.45359	7.52336	6.09254	6.82925	6.23857	5.3955	11.7769	6.45493	5.46251	8.35251	6.9192	5.77896	6.53461	6.20973	12.2004	6.98265	5.36279	6.26581	9.86607	8.08562	7.16818	7.51884	11.9564	4.7061	3.41797	12.1628	4.75361	6.0017	8.18499	1.18166	9.40457	5.08378	8.0558
SA0827	0	6.31844	6.06944	11.0562	7.69338	4.84916	9.80186	6.39986	7.17596	6.38357	7.31779	5.63405	7.34818	7.55094	12.9397	6.45952	7.28641	8.46619	7.64765	7.39012	5.24136	8.06967	11.9322	6.38933	6.25252	8.41704	7.86704	7.73079	7.97454	7.89627	13.1679	7.36459	-0.0377254	5.26832	9.94247	8.63851	5.40131	7.98611	12.6245	6.51396	5.60314	13.4984	10.5396	8.55983	9.77019	6.33728	9.82014	6.43387	8.12738
SA0833	0	4.88289	6.4741	11.2385	7.99177	6.38056	12.3338	7.66411	5.37822	6.25738	7.77046	6.31749	6.65716	7.95144	12.7379	4.80627	7.31332	7.42522	7.85183	7.04757	6.53111	8.19626	11.6599	5.52555	4.17856	8.68381	7.6858	6.74982	7.32264	4.61348	12.3237	1.33751	4.74103	5.4574	9.6573	6.57064	8.87622	7.38487	11.7208	4.6763	7.09003	12.3348	9.21825	7.59226	8.69421	1.33751	9.49602	6.2212	7.16408
SA0841	0	4.9014	6.31462	11.2482	7.49921	6.32429	10.7829	8.27254	6.07293	6.70351	7.48894	7.52483	7.46466	7.9727	13.2155	6.73681	7.41605	7.25093	7.63302	6.86739	7.06276	7.13465	12.2394	6.44024	2.26546	7.9699	7.66804	5.73898	6.70376	6.32935	12.2938	1.6739	4.84959	5.90963	10.6444	7.79887	5.65023	6.99073	12.173	5.87712	5.96455	12.4173	7.63546	6.26627	8.08072	0.751384	9.50759	3.33775	7.94373
SA0860	0	6.97043	7.64276	11.9405	8.28033	5.68598	10.2691	8.04312	6.77876	7.58982	7.75783	7.30065	7.62572	7.99431	13.6758	7.7111	6.33806	8.34208	6.69759	7.25933	5.60341	6.77876	13.5278	5.57468	5.70538	7.75564	8.49161	7.2714	7.22055	7.45448	12.9465	5.92776	6.41036	6.90496	10.5748	8.18597	6.72207	6.75738	12.3956	6.97243	6.18695	13.3316	8.52665	6.61937	8.72058	5.20971	9.69062	5.99208	8.34562
SA0895	0	5.01491	6.64789	10.5788	6.94288	4.53922	7.54487	6.89288	5.11354	5.0068	7.29235	0.313011	6.00469	7.54672	12.5373	7.34937	6.18725	7.47495	6.41796	5.47225	4.24244	6.17938	12.5957	4.10549	6.35217	7.4716	7.2202	6.31066	6.52947	4.10478	12.8843	0.313011	3.70195	0.313011	9.98014	7.45514	4.71394	5.97262	11.8943	5.8297	2.61702	12.5095	4.28886	4.60334	7.86382	0.313011	9.3998	4.29136	7.13149
SA0899	0	6.08956	7.00378	10.729	6.345	2.93481	8.20878	6.39447	5.35484	4.77219	7.07062	4.29491	4.94286	7.51813	12.496	7.92938	5.88122	5.67963	5.77931	5.89676	5.11446	5.23594	11.8569	4.95406	5.75744	7.12805	7.30302	5.31983	6.06327	6.71744	11.982	4.8357	4.62659	6.24448	9.90314	7.69073	5.84708	6.34145	11.6682	5.29626	2.00866	12.1352	7.23888	5.73124	7.93177	0.353706	9.49296	5.65718	6.31934
SA0912	0	7.00774	6.94639	11.4408	8.07445	6.62995	9.90321	8.00716	6.89085	6.21196	8.10825	5.61696	7.47879	7.22935	13.0347	6.7287	6.52348	8.77319	6.81877	6.81118	5.99636	6.09119	11.7252	6.09862	4.67855	7.98359	6.1847	6.53014	6.8139	6.45331	12.34	5.80069	2.57173	4.62081	10.2318	7.61249	5.80779	5.4517	11.8675	1.39299	4.84825	12.0717	7.99482	4.11395	8.52108	0.537912	9.38877	3.76069	7.74089
SA0914	0	3.63401	8.43657	9.8765	6.41843	6.79471	8.88591	7.82864	5.44682	7.70657	7.91066	8.40902	6.9553	7.36554	12.9859	7.40052	6.9001	6.95981	7.50356	6.32002	3.73342	5.42719	11.4745	3.93161	5.42388	7.74577	7.98529	8.68591	6.78153	6.19473	12.1668	5.53259	1.61397	2.82203	9.04055	8.84178	6.3572	4.8986	12.0341	2.29094	6.69439	12.0837	8.41443	5.67652	7.55149	5.12877	9.55502	1.61397	6.34153
SA0925	0	5.91185	4.48325	10.7448	6.56308	7.02353	10.9372	6.90574	6.65996	6.26134	7.1821	6.44126	6.27022	8.01903	12.415	7.03985	7.16917	7.90574	7.45805	7.1117	1.14859	6.7072	12.7766	6.77	7.26448	8.00358	7.90072	7.72379	7.87373	7.96182	12.4447	6.56871	7.9934	7.53671	10.0698	8.17599	8.05605	8.41055	12.0469	6.33366	7.59008	12.8124	8.32604	8.14054	8.77077	6.59604	9.45976	7.79546	8.73127
SA0952	0	1.26526	1.26526	10.1378	6.26867	1.26526	8.87639	6.41159	3.07691	1.26526	6.85366	1.26526	5.37664	5.74845	12.5836	5.77967	2.06371	5.89221	6.06306	4.33546	1.26526	1.26526	12.2853	3.56999	4.94605	7.19656	7.50835	5.03259	4.62949	4.09651	12.1061	1.26526	1.26526	1.26526	9.66689	7.51241	1.26526	5.11562	11.9383	1.26526	4.05798	12.5218	6.18784	6.82537	7.80015	1.26526	9.41265	1.26526	6.7905
SA0960	0	5.45248	2.23996	11.4336	7.79512	5.5316	7.0431	3.3632	5.31275	6.12296	7.61978	5.5986	6.50666	7.26019	12.8223	2.45011	6.10326	9.19993	3.34155	5.68131	5.30966	4.88068	12.1534	4.97699	5.81115	7.25489	7.91376	4.79602	5.8304	6.40051	12.7897	5.62228	5.04312	6.02412	8.38965	7.71791	5.80342	7.35378	12.3315	5.33976	3.28612	12.3592	3.78833	4.8879	8.22499	3.08439	9.70956	3.25887	7.33792
SA0962	0	5.53147	4.67591	10.5183	8.15427	6.59148	7.92294	7.30375	5.59054	5.87304	7.55742	4.90888	6.74098	5.9308	12.4502	5.67563	6.2112	7.06883	5.59578	6.34568	5.87794	6.05343	11.9881	6.06537	6.15489	7.87524	7.3018	5.38728	6.48493	6.76917	11.7652	6.13105	4.93928	6.26745	10.3447	7.45579	6.04565	6.78387	11.4376	5.83902	5.69837	12.3259	4.50037	5.57684	8.75445	4.19587	9.64633	4.67573	7.031
SA0980	0	6.17603	7.5844	11.1097	7.78341	6.25358	9.52381	7.99471	5.9487	6.04103	7.25553	6.56249	7.2035	7.97148	13.0417	7.67309	6.46686	7.90716	7.26556	6.4818	2.917	6.3569	12.1399	6.18431	6.32649	8.18071	7.41894	7.01514	6.91996	6.81919	12.5909	5.49501	6.25024	6.71918	10.4125	8.16097	6.84918	7.10989	12.0585	6.60041	5.86889	12.3479	7.9821	6.33407	8.45967	4.0486	9.28958	5.63088	7.90241
SA0984	0	5.95685	4.23703	11.254	8.34902	5.92314	7.63312	6.08734	4.72893	5.82505	7.55523	5.61232	6.61744	6.10287	13.222	4.69255	6.37835	7.58395	5.40403	6.17547	5.86619	5.54582	12.9128	5.64971	5.81099	7.53433	8.0391	5.51363	5.79773	6.28111	12.5189	5.15519	5.43495	6.07636	9.97932	8.57549	5.7586	7.01904	12.2008	5.77169	4.17959	12.8979	4.2635	5.55034	8.39967	3.75388	9.85785	3.94512	7.79813
XA0016	0	6.4249	5.40663	11.353	8.03197	6.85279	8.75212	5.77347	5.26789	6.55133	8.24182	6.70132	6.24551	6.55096	12.7417	4.75278	6.78767	8.2588	5.284	5.88877	6.39138	4.54631	12.7854	6.56535	6.42739	7.60453	9.26644	5.2611	6.03539	5.97263	12.8846	6.1561	5.47302	6.83087	11.9016	7.55933	6.10909	7.13609	13.0208	5.2347	2.8984	13.0443	2.28847	2.80344	8.13926	-1.98296	10.4129	3.21707	6.05948
XA0036	0	5.38141	7.61294	11.5927	7.47153	5.34282	11.2388	1.65182	4.13192	4.917	8.36006	5.9638	6.41123	6.44565	12.5633	5.71149	5.8543	7.68287	3.70301	-1.41778	-1.41778	7.23911	13.3874	4.1248	5.79725	6.91843	9.60072	7.46457	6.69762	6.24674	12.912	4.83285	5.61516	6.94334	12.8715	7.083	-1.41778	5.17163	13.216	2.02981	-1.41778	13.0012	8.21734	4.80559	8.30948	1.89694	10.6459	4.09213	6.52805
XA0045	0	5.02881	5.24559	11.2447	7.4006	5.68967	9.74928	-1.79831	-1.79831	5.74647	8.67262	5.00765	3.87138	5.3306	12.5054	4.0298	6.59325	8.0186	5.55105	4.01973	6.25487	5.32124	12.8675	-1.79831	5.8578	6.42503	9.69424	5.4113	5.84247	6.8991	12.7996	5.79165	4.75795	7.07234	12.0001	6.9623	2.70328	6.77667	13.0881	1.31788	3.77397	13.2606	9.84303	4.75609	8.05746	-1.79831	10.8695	3.17163	7.17423
XA0114	0	5.31495	5.8342	10.9418	7.4218	4.95855	9.69068	6.10585	4.86151	6.14698	8.31796	6.849	6.56332	6.0486	12.3321	5.67287	6.33608	7.16017	3.59293	5.31859	4.43009	5.06393	11.5547	4.73992	4.33088	7.00571	9.32651	7.13939	5.52291	6.51444	12.4131	5.4655	5.97407	7.57104	12.2589	6.95281	5.00795	5.71175	12.8906	2.68311	4.30872	11.336	6.45147	4.69673	8.14892	3.02243	10.5156	3.12992	5.46794
XA0133	0	5.39878	3.71079	11.1818	7.9226	5.77157	8.48727	4.34391	4.29124	5.92649	7.4329	6.81148	4.873	5.92219	12.6687	3.18134	6.53549	7.54809	2.27315	3.76622	6.26163	2.39887	12.5337	3.6788	5.62055	6.43183	8.97509	5.32834	5.70464	6.87556	12.8087	6.00999	5.51378	6.43844	10.4182	6.85564	4.93497	6.87301	12.8594	4.45332	2.06132	13.0582	4.90407	2.21918	8.15614	1.49023	10.4102	3.02121	5.99998
XA0190	0	5.87885	6.00117	11.3114	7.48895	5.34695	8.47906	6.58263	5.96335	7.27981	8.21274	7.53712	7.35053	7.28794	13.0176	5.58693	6.72643	7.4569	4.60834	5.08719	5.54044	4.83084	11.8198	5.087	5.12168	6.84814	9.34652	6.6505	6.11468	6.53435	12.5772	5.77994	6.08409	7.47015	12.0896	7.73754	4.53343	5.46038	13.2487	4.95042	4.21085	11.8734	6.05669	4.40244	8.08183	3.94029	10.8692	4.77864	5.88738
XA0208	0	4.96792	4.75868	11.2873	7.88047	5.87346	9.33227	5.27679	3.01797	6.27663	8.33632	5.98272	6.05277	6.24184	12.5168	4.78624	6.61507	7.75518	4.23835	5.16607	6.11467	4.87184	12.6134	5.09839	5.2249	6.92935	9.41377	5.85782	5.42739	6.48268	12.8325	5.67724	5.75715	7.03335	11.7969	6.80073	4.96544	5.68258	12.7853	4.71783	2.85651	12.8704	5.91416	4.30461	7.91232	3.59691	10.3885	3.26977	6.18365
XA0210	0	6.08325	1.94626	11.4868	7.81833	5.85952	7.79642	5.62465	5.19668	6.31169	8.03131	6.21738	6.57419	5.80759	12.8025	5.34903	6.03825	7.7167	4.96991	5.32028	5.51004	3.85897	11.2354	5.10469	5.58772	6.63167	8.72081	6.32206	5.97335	6.20888	12.4946	6.26237	5.43164	6.93469	10.6875	7.65054	5.3302	6.60275	12.7839	5.36657	2.74938	11.8976	3.26932	3.55399	8.07612	1.74183	10.5614	3.45134	5.94813
XA0278	0	5.395	1.25445	10.7148	7.93163	5.2129	6.83385	4.09618	2.16882	5.57793	6.77606	5.25598	5.87678	4.74905	12.4228	3.80482	5.53248	7.53547	2.82088	4.74304	4.19587	2.19742	11.4134	4.44554	4.63421	6.20272	7.29518	4.9944	5.13772	5.5499	12.5771	5.47138	4.91968	6.56479	8.32602	6.87111	5.01862	5.67314	12.4618	4.4906	0.903578	11.529	3.45745	2.88184	7.81465	2.42652	9.93834	2.06151	5.58258
XA0288	0	5.48088	-4.79447	11.3087	8.1329	5.02753	7.46949	4.69666	3.63115	6.04232	6.76128	5.18283	6.58666	5.06819	12.413	4.0307	5.45064	7.49657	3.64591	4.93956	4.82102	2.49999	11.4884	4.77552	4.51391	6.39577	7.16186	5.1366	5.06391	5.34546	12.4124	5.46472	4.94584	6.94177	7.84523	7.17537	4.70453	5.41698	12.4075	4.64658	-0.360867	11.3561	3.01976	2.93207	7.71057	2.78015	10.2102	2.13327	5.76669
XA0314	0	5.67515	-4.13759	10.8355	7.63674	5.05721	6.84633	4.54025	3.04689	5.77133	6.54234	5.72828	6.576	5.2022	12.5806	3.88974	5.22191	7.49476	3.29603	4.9492	4.23626	1.96345	10.922	4.80897	4.30026	6.21893	7.04817	5.36775	5.29037	5.26914	12.1641	5.11762	4.74078	6.77671	9.12231	7.27744	4.63908	5.48238	12.5212	4.54602	-1.49905	11.0215	2.83974	2.25106	7.8809	1.83097	10.1035	2.05908	5.5683
XA0334	0	5.76946	1.46728	11.0172	7.62635	5.44406	6.57722	4.93124	3.40187	6.00819	7.45834	5.52035	6.13535	4.72432	12.4713	4.61824	5.94172	7.63982	-3.17988	4.73517	4.59609	1.09489	12.3578	3.8677	4.63417	6.58571	8.55735	5.68938	5.46378	5.92921	13.0595	5.08325	5.179	6.82868	9.31414	6.67897	4.44847	5.52335	12.6617	4.68629	3.06342	12.5039	2.12749	2.59664	8.03784	2.10084	10.1089	2.87853	5.68097
XA0335	0	5.6409	4.55543	11.3332	7.68599	5.89494	9.06765	4.49363	-1.36475	6.01344	8.26417	5.21257	5.7474	5.30091	12.6653	2.76705	6.24667	8.06473	4.01098	2.38665	5.13355	0.691282	12.283	2.38638	5.80184	7.16434	9.64803	4.29828	5.81795	6.09732	12.9089	5.37197	5.11377	6.55498	11.7122	6.97346	4.50738	6.84977	12.8885	4.58008	2.77351	12.2849	6.00288	-1.36475	8.61811	-1.34147	10.4593	-1.36475	5.96657
XA0336	0	5.57147	4.23297	11.3671	7.74809	5.85197	7.35667	5.60246	4.26718	6.48794	7.43473	5.9971	6.6207	5.49422	12.6543	5.76196	5.58018	7.93586	3.181	4.2783	4.60926	4.37601	12.4544	4.32494	4.26374	6.87428	9.00268	6.21238	5.52951	5.41745	13.1394	5.39601	4.80273	6.6491	9.59512	7.30835	4.70568	4.7807	12.8146	5.03283	2.12393	12.5216	3.64104	3.24273	7.81564	3.16452	10.2106	3.39757	5.57376
XA0391	0	5.15656	-3.8862	11.1456	7.67986	4.88344	7.36545	4.75635	2.89311	5.65027	6.97666	5.33773	6.24634	4.8337	12.7884	3.16373	5.58011	7.39578	1.82937	4.909	3.65918	1.16554	10.8693	4.39332	4.4187	6.24621	7.23875	4.8671	4.90831	5.56319	12.4974	4.97561	5.21155	6.63735	8.39131	7.00376	4.48413	5.04804	12.6795	4.30869	1.32991	10.6015	1.93132	2.48945	7.62822	-3.8862	10.1571	2.43141	5.51512
XA0393	0	5.03611	6.28665	10.9485	7.48482	2.85534	7.04693	5.05109	3.9214	5.78854	7.27753	5.4135	6.35007	5.30483	12.9545	5.59911	5.46993	7.30143	3.4499	5.23809	3.70778	2.74434	10.504	4.62798	4.48431	6.8768	7.19464	6.2313	5.02744	5.56311	12.3381	5.10158	5.3276	6.76662	9.99035	8.00872	4.80782	5.16972	12.8512	4.57283	1.47295	10.4004	3.50852	3.07741	7.81108	2.29191	10.3262	1.56763	5.39503
XA0408	0	5.47448	-3.21349	11.6226	8.28536	5.23246	6.9576	5.69426	4.31069	6.1428	8.14806	5.51762	6.65052	4.50509	12.3691	4.51311	6.00142	7.52053	3.90771	4.96185	4.71069	1.00027	11.6485	4.76363	4.78779	6.65815	9.17125	6.2468	4.94689	6.04817	12.6943	5.48412	5.24967	7.02976	8.91901	6.79265	4.41229	4.08781	12.6969	4.2475	0.232123	11.3842	2.75651	1.88594	7.67851	1.86871	10.327	2.34957	5.29586
XA0417	0	5.23737	2.26688	10.9625	7.2588	5.13352	6.555	5.25309	2.93267	5.85099	7.97067	5.80991	6.29766	4.39385	12.7299	5.04332	5.64679	7.73829	3.37174	5.0882	4.31894	3.2739	11.2573	4.49072	4.65698	6.56465	9.16897	6.36274	5.27344	6.03053	12.7821	5.22347	5.67535	7.01277	9.96063	7.40507	4.52781	5.15621	12.7567	4.65144	2.89261	11.2237	3.28174	3.36927	7.95844	2.91026	10.2662	3.14003	5.41125
XA0421	0	5.22616	2.3268	10.7164	7.22302	4.71273	6.4763	5.25977	4.33547	5.90995	7.88669	5.69498	6.3573	5.26618	12.9656	5.06398	5.90284	7.4408	3.73902	4.61956	4.20573	1.71652	11.2355	4.59419	4.7412	6.70963	9.33542	6.89697	5.52357	6.10917	12.7667	5.30826	5.71689	6.90736	9.64444	7.49895	4.53502	5.34225	13.0068	4.58562	-2.2169	10.9837	-3.37614	2.8481	7.83276	2.22764	10.5389	2.17053	5.60674
XA0423	0	5.74658	0.921306	11.3328	7.99319	5.57648	6.80792	5.10391	4.02632	6.2549	7.86057	5.83234	6.12286	5.17932	12.8705	3.73116	6.18093	7.92681	3.28895	4.93962	5.19088	3.43296	12.0975	4.05425	5.24296	6.8346	9.02151	4.98981	5.42159	6.27759	13.1683	5.85639	5.39046	6.71694	8.81095	7.13219	4.91697	6.03334	12.7688	5.22763	-0.517204	12.2716	3.0855	3.23484	7.96986	2.30166	10.2716	1.84598	5.53269
XA0427	0	5.5491	3.74774	11.2311	7.69473	4.5235	6.51502	5.99025	4.204	5.96969	7.59381	5.56781	6.05576	4.59978	12.8032	5.85134	5.93049	7.57854	2.95762	4.9081	4.5139	2.46245	11.5841	4.46684	4.23009	6.88535	8.63874	6.884	4.97152	5.99959	12.8559	4.86594	5.25614	6.5809	9.53322	7.65231	4.6311	4.21221	13.0183	4.77089	2.18997	11.2079	-3.6763	0.859352	7.84329	2.34956	10.4992	0.126532	4.85125
XA0431	0	5.53494	3.25167	11.233	7.26135	4.31727	6.94882	6.63902	4.0375	5.97284	8.07084	5.66255	6.14408	5.10286	12.8329	6.04742	5.76533	7.80474	4.68322	5.16999	4.28224	2.82324	11.227	4.51569	4.60898	7.03979	9.37925	6.96807	5.30713	5.63563	12.6355	4.57772	5.26038	6.84238	9.63198	8.01398	4.96649	5.21803	13.0381	5.14468	2.38666	10.8146	2.65395	3.54027	7.95399	3.71687	10.4288	3.37283	5.09453
XA0433	0	5.39932	1.74432	10.8705	7.68576	4.87136	6.33564	4.42436	3.89835	6.01474	7.76434	5.57237	6.48636	5.15238	12.9121	3.75758	5.87517	7.45772	3.53252	4.91858	4.44013	3.03016	12.0754	4.25926	4.31632	6.53771	8.669	5.3	5.1274	5.89912	12.7665	5.48864	5.20366	6.78947	9.7915	7.35176	4.75446	5.11584	13.0083	4.81774	0.912301	12.0249	2.78859	2.63029	7.75682	1.93462	10.565	2.75494	5.46784
XA0456	0	6.00718	-2.05963	11.1794	7.67695	5.40912	9.949	5.4093	4.24601	5.52075	7.95568	6.32961	6.02971	5.3221	12.7681	5.35187	6.00917	7.76742	5.06819	3.97867	3.60902	2.91996	12.539	3.78704	4.69912	6.95719	9.72207	6.25307	5.84838	6.39549	13.1573	5.17337	5.90052	6.97824	10.6222	6.99213	5.42139	5.34825	13.133	4.94206	2.78893	12.4491	5.88932	4.27575	8.43236	-2.05963	10.5918	1.63328	5.68557
XA0461	0	6.03334	-3.46115	11.1177	8.05289	5.48193	7.1584	4.03973	3.40697	6.47933	7.49126	5.82883	5.55136	5.27407	12.7406	4.07134	6.11644	7.35825	3.62752	4.92019	4.8667	3.0574	12.6296	4.29117	4.82942	6.30109	8.94891	5.62591	5.22817	6.11658	12.9445	5.5128	5.15201	7.06929	8.55796	6.709	4.80632	5.08796	12.8695	5.28297	-3.46115	12.5701	4.10522	2.40167	8.01797	2.51997	10.4262	0.86619	5.56689
XA0462	0	5.64218	3.5418	10.4916	7.45016	5.54582	8.44339	5.08111	3.79137	5.94116	7.80643	6.41062	6.0867	5.14333	12.8707	5.12405	6.09599	7.26735	4.10369	5.20266	4.59414	3.66408	12.1433	4.32774	4.48862	6.31198	8.85474	6.77204	5.29885	5.92944	12.6705	5.26319	5.53673	7.34866	10.4401	6.94819	4.56633	4.71531	13.0241	4.60291	2.85185	11.9707	6.74294	3.35913	7.71261	-3.41919	10.5497	2.41331	5.08356
XA0470	0	5.38018	1.73212	10.8382	7.41758	4.64188	6.02633	5.87545	2.22497	5.67566	7.3167	5.72901	5.89768	4.78058	12.8607	4.46425	5.71845	6.82401	2.65835	5.49636	4.0332	-0.909186	11.5887	3.16101	4.50819	6.85007	8.63348	5.7732	4.9816	5.9112	12.4423	5.50565	5.21553	6.78677	10.314	6.93232	4.88019	5.03708	12.9321	3.92119	-3.71614	11.5203	-3.71614	2.94949	7.93772	0.979411	10.6187	0.490847	5.22377
XA0481	0	5.83869	0.905527	11.2505	7.71071	5.17497	6.74908	4.41178	4.01236	5.88277	7.6824	5.59918	6.33567	5.54256	12.8042	4.36267	6.05517	7.17813	2.7483	5.27296	4.91466	3.91496	11.2936	5.35391	4.86342	6.16576	8.76491	5.47668	5.35951	6.09883	12.1694	5.82779	5.16696	7.0881	9.65937	7.13523	4.57101	5.22155	12.7723	4.6335	2.27836	11.3784	1.33773	3.43881	8.02982	2.44582	10.6933	2.07341	5.16797
XA0483	0	5.60218	0.0902984	10.6666	7.55183	5.39438	6.37967	4.15042	3.804	5.72945	7.65826	5.88872	5.8422	5.13563	12.9795	3.46787	6.51585	6.58714	1.96705	5.16291	5.14664	3.21819	11.3043	4.81172	5.04315	6.10417	8.71091	4.8835	5.19864	6.22919	12.0657	6.11122	5.55176	7.03163	9.42453	7.40784	4.79066	5.72251	12.7464	4.77492	0.813858	11.9795	1.93227	2.98188	8.11519	2.62953	10.7759	3.37673	5.41786
XA0488	0	5.78841	2.52474	11.1676	7.94648	5.19868	7.11348	3.79614	3.42374	6.02648	8.08011	5.59023	5.88087	5.02048	12.7226	4.37172	5.87136	8.01333	4.17311	4.86773	4.85372	0.136625	12.6143	4.29609	4.84953	6.63822	9.23343	5.8841	4.95464	6.40734	13.343	5.11788	4.93345	7.03697	8.83416	6.68845	5.03143	5.65046	12.8793	4.61969	-2.87179	12.7848	-2.87179	3.07515	8.16633	1.06103	10.3717	1.20495	5.87117
XA0501	0	5.94104	3.95686	11.4148	7.77056	4.54679	8.66384	6.00667	4.59519	6.10941	7.636	5.73086	6.80288	5.72114	13.123	4.85117	5.79669	7.73408	3.77096	4.79543	4.07596	3.10503	11.7423	4.63215	4.12825	6.88951	9.26993	6.63995	5.27796	5.46192	12.8733	4.8978	4.90295	6.69952	10.7772	7.35896	4.59423	4.99714	13.1473	4.73746	3.1137	11.6192	4.59004	1.89042	8.1235	-2.80614	10.5445	-2.80614	5.2069
XA0506	0	5.29728	-2.82676	10.1327	7.33447	5.32038	6.16215	3.46457	2.03184	5.29841	7.82626	5.76696	5.1604	4.60939	12.8986	3.16349	5.97683	7.30793	2.25078	4.70315	4.18557	0.68853	11.5438	3.92178	4.53958	6.26705	8.9034	5.8544	5.0651	6.30583	12.6165	5.49921	5.70037	6.8608	9.78148	7.15334	4.61117	5.05726	12.9779	3.90187	2.36416	11.5733	1.37642	0.471347	7.98047	1.03066	10.518	-2.82676	5.18983
XA0511	0	5.10839	5.20704	10.7122	7.20595	4.02679	7.09142	5.139	1.83861	5.77736	7.3305	5.65565	6.06172	5.20611	12.7794	5.43042	5.8021	6.40431	3.58581	5.31671	4.14676	2.43309	11.1657	3.76799	4.39425	6.34729	8.25732	6.9217	5.08117	6.05227	11.7993	5.7345	5.34435	7.39816	11.277	7.75442	5.06571	4.8825	12.7213	4.60358	1.77517	11.0793	0.401093	2.5388	7.84175	0.168188	10.6235	1.62176	4.64677
XA0539	0	5.24594	2.75808	10.965	7.59261	4.53278	6.0194	4.51567	3.41523	5.73837	7.41892	5.38605	6.18394	5.04695	12.5348	4.12846	5.59349	7.07719	2.90697	4.78335	4.03099	1.51711	11.0323	4.28712	4.16391	6.10648	8.14501	5.4535	4.69921	5.5964	12.044	4.51972	5.2843	6.61007	9.92147	7.28862	4.18717	4.76288	12.7653	4.55984	0.574565	11.1966	-0.0867707	2.29006	7.66543	1.66419	10.5009	1.92934	4.80278
XA0554	0	5.59328	2.8183	10.8005	7.26287	5.05253	7.68899	5.71781	5.14043	5.89366	7.44723	6.2811	6.51685	5.23102	12.8705	4.82378	5.926	7.57979	3.55331	5.17372	4.37338	3.88064	10.9882	4.47971	4.32759	6.54636	8.4821	6.2865	5.80333	5.968	12.5366	4.99699	5.42256	7.10614	9.70364	7.21362	4.34777	5.33669	13.138	4.69558	1.96661	11.0764	4.86513	3.50286	7.78213	3.2721	10.4898	3.18207	5.65236
XA0556	0	4.85344	5.07113	11.0567	7.03288	2.45088	7.9533	5.99792	2.64464	5.71846	7.29019	6.1702	6.19275	4.77686	12.8823	5.2805	5.52313	7.5297	2.64614	4.13967	4.15001	2.14485	10.747	3.87149	4.11268	6.5025	8.71388	6.66895	5.14763	5.5269	12.7237	4.18787	5.52669	6.74081	10.1882	7.42558	4.06899	4.43222	13.181	4.44471	-2.88822	11.0328	5.78397	3.5293	7.92183	-2.88822	10.359	2.23376	5.08807
XA0563	0	5.27696	-4.10128	10.8979	7.55537	5.21995	6.95195	4.03077	2.75575	5.4737	7.23712	5.42621	5.61701	5.03812	12.8734	4.39505	6.01865	6.86517	3.06953	4.95959	5.29632	2.0164	10.8303	4.48434	4.26348	5.86252	8.19376	5.53349	4.78605	5.99974	12.1612	5.81646	5.27182	6.85229	9.05	6.95012	4.43208	5.72991	12.6912	4.60429	0.757264	11.5581	3.08767	2.43842	7.95683	2.55043	10.5692	2.09187	5.37197
XA0611	0	4.69865	1.61901	10.609	7.669	5.18522	6.67643	4.31037	3.43826	5.49758	7.63997	5.63931	5.65072	4.52591	12.661	4.43437	7.18884	7.27374	3.55817	5.21489	5.09229	2.80942	11.795	4.11342	5.12021	6.25316	8.70411	6.10248	5.72521	6.47571	12.9518	5.82694	5.68168	7.34282	9.02706	7.32553	5.13357	6.14132	12.8609	4.80257	-3.72518	12.2368	4.51203	2.71236	7.51391	1.8804	10.6449	1.90607	5.91698
XA0621	0	5.84611	4.03446	11.1147	7.42763	4.8514	7.73786	6.32753	4.15123	5.96909	7.84744	6.87961	6.45051	5.15032	12.7494	5.24846	6.00273	8.18512	5.18412	4.09867	4.39	-0.466419	11.7965	3.70173	4.85193	6.91248	9.31471	7.02219	5.74615	5.87227	13.21	5.19659	4.56376	7.06993	10.4975	7.31021	3.98721	5.51883	12.972	5.11739	3.75777	11.8494	5.92947	4.5992	7.60241	2.9196	10.0454	2.96009	5.95732
XA0627	0	5.52662	4.75574	11.5041	7.94744	5.44581	8.0282	5.28403	4.50861	6.08502	8.38732	6.19892	6.62743	5.95801	12.8552	6.01364	6.57494	8.3367	5.04367	5.84083	5.81461	5.09923	12.6446	5.06148	5.38578	7.12068	9.63689	6.93269	6.21504	6.56346	13.4269	5.99727	5.90314	7.22788	11.6005	7.38508	4.89399	6.22503	13.1368	5.30884	3.15917	12.8131	7.11657	4.5036	8.15353	3.08499	10.7044	3.89182	6.91163
XA0634	0	5.29953	2.55214	10.6139	7.40607	6.00064	8.02629	5.66653	2.75358	5.30113	7.49962	5.65647	5.45369	5.31504	12.2973	3.90881	6.04831	7.50779	4.38595	5.89058	4.7444	3.93453	10.8096	4.33654	5.11126	6.74647	9.46671	5.53871	5.68539	5.79605	12.5048	5.36195	5.33259	5.89755	10.92	7.02072	5.19554	6.87041	12.4886	5.15475	3.37518	11.4425	4.20017	3.58958	7.77661	2.31774	10.0878	0.787694	6.03506
XA0666	0	5.42051	3.91527	11.5375	7.61437	4.75228	7.32061	6.13002	3.23574	6.48709	8.04941	6.37912	6.61211	4.9985	12.7874	6.70584	5.66818	8.03555	3.86673	4.62577	4.57105	3.44121	11.841	5.08734	5.65496	6.98859	9.27877	6.71837	5.23296	5.87688	12.8709	4.9764	4.95591	6.64124	10.1944	7.36019	5.20628	5.48551	12.9219	5.43713	-2.50163	11.4252	2.18835	2.78914	7.69098	3.69722	10.2998	3.21852	4.88203
XA0669	0	6.14926	5.48037	11.2794	7.72335	5.66608	7.92841	5.95361	5.16235	6.26034	8.24341	7.01539	6.86505	5.27607	12.9718	6.57605	5.98336	8.1059	4.87475	5.32015	5.52711	4.81965	12.4136	4.93674	5.16329	7.06036	9.42624	8.21861	5.59491	5.94557	13.0553	5.47537	5.15863	7.01067	10.2807	7.30301	4.94801	5.34502	13.1519	5.64399	-2.30813	12.2866	5.01857	4.84522	8.12488	3.43178	10.4059	3.91186	5.92175
XA0686	0	5.49154	3.43373	11.3698	7.44543	4.87496	7.35652	5.0945	4.09446	5.89712	7.63087	6.02044	6.64531	4.97811	12.7553	4.95313	5.94197	7.29159	3.85591	4.81268	4.72935	3.43749	11.1632	5.05103	4.85517	6.57655	8.88204	6.32045	5.35402	5.73182	12.3325	4.94945	5.34184	6.93323	10.7881	7.68583	4.87798	5.50503	12.8822	4.62712	3.08092	11.1747	3.95309	3.29238	7.97806	2.51546	10.5685	2.3955	5.37805
XA0688	0	5.46534	-2.45706	10.9774	7.59986	5.66894	7.35557	4.76012	3.85842	5.55484	7.56634	5.10372	5.62244	4.88945	12.4784	5.52029	4.9811	7.50093	4.11864	4.39297	4.97226	0.650562	10.7031	4.37973	4.71738	6.55882	8.93695	6.74892	5.18474	5.75466	12.3067	5.38777	4.8691	6.4338	9.47089	6.99826	4.27943	5.41805	12.5564	4.98337	2.48421	11.0258	5.66156	2.84394	7.95159	1.29051	10.1035	-2.45706	5.72945
XA0690	0	5.71828	-2.57249	11.1356	7.49696	5.81792	8.71365	4.7852	4.31265	5.77362	7.55404	6.00196	6.21819	4.51987	12.6388	3.96156	5.87907	7.47038	3.58604	4.40198	5.02893	3.93252	11.2215	5.16805	4.83722	6.62577	8.84211	5.04489	4.99873	5.89598	12.337	5.8664	5.05177	6.78166	9.58143	7.30249	4.26683	6.09641	12.7378	5.34931	-2.57249	11.5025	5.22585	3.43155	8.10477	-2.57249	10.2657	4.16165	5.79352
XA0693	0	5.85046	3.58845	10.99	7.31946	5.42823	7.3281	5.2984	4.53959	5.88522	7.86214	6.1978	6.34653	5.40207	12.8611	4.67671	5.72157	7.56555	4.60855	5.26764	5.06993	3.73988	11.1365	5.07872	4.53437	6.63355	8.83962	6.57953	5.41973	5.80417	12.2425	5.65821	5.53397	7.02506	10.5531	7.25228	4.5705	5.90812	12.772	4.83256	3.61712	11.2678	4.90802	4.55245	8.33671	4.01384	10.4265	3.3697	5.85125
XA0720	0	5.05778	1.14677	10.8218	7.40256	4.93863	6.22227	4.38933	2.81624	5.57141	7.25337	5.56671	6.30277	5.12394	12.9509	4.51477	5.63374	6.76102	2.33789	5.35485	4.39466	1.55117	10.593	5.08991	4.30694	6.15379	7.66179	6.54971	4.85503	5.3669	11.7543	5.32382	5.26671	6.93973	9.90972	7.66444	4.24876	5.11263	12.7151	4.35922	0.891102	11.0879	3.17628	2.18538	7.69499	2.14491	10.558	2.84061	5.06212
XA0741	0	5.15358	-3.55377	11.1891	7.5104	4.51906	7.09084	5.22522	2.15165	5.64018	7.44943	5.78802	6.17048	4.35742	12.8278	4.83574	5.75007	7.28887	2.32511	4.49739	4.65377	2.09725	12.0164	3.26669	4.48742	6.14154	8.7848	6.66119	4.771	5.80813	12.9152	5.0553	5.09076	6.83578	9.61292	6.77172	4.2221	4.87562	13.0808	4.56684	0.988493	11.7932	3.03592	3.08062	7.59909	3.50917	10.3503	2.97151	5.42895
XA0760	0	5.79609	-3.18795	10.8221	7.19052	4.59233	6.9835	4.03717	3.29367	5.67621	7.66365	5.79601	6.089	4.83137	12.8268	5.03305	6.40257	7.29112	4.31409	5.36172	4.75031	3.19096	11.3979	4.36196	4.75629	6.54236	8.9355	6.29649	5.29626	5.9707	12.3541	4.86052	5.36518	6.94625	10.7085	7.35824	4.38899	5.63787	12.9002	4.78626	-3.18795	11.5026	4.17978	2.70447	8.15667	-3.18795	10.535	2.19368	5.47077
XA0768	0	6.07166	-2.8289	11.0918	7.72691	5.23325	7.76163	5.3305	3.97581	5.78033	7.66077	5.89323	6.21911	4.81205	12.7985	4.93441	5.94112	8.0422	5.23707	5.25763	5.51948	3.95943	11.9709	4.6864	5.08735	6.91176	9.29506	6.79761	5.55844	5.98646	12.8233	5.39198	5.19199	6.64513	9.75448	7.21651	4.24696	5.79147	12.9166	4.81831	2.09705	11.69	4.37712	4.24835	8.22252	3.15447	10.2875	2.61994	5.80961
XA0775	0	5.94527	5.79312	11.3796	8.00278	5.65259	8.58186	6.12983	4.1861	6.42518	8.26867	6.1468	6.6739	5.24017	12.6753	6.21241	6.12063	7.89921	5.04259	5.19335	5.39407	4.87819	12.0401	4.90869	5.33019	7.28883	9.22947	6.7242	6.17931	6.02612	12.8377	5.39917	5.53351	7.20424	10.1499	7.68628	4.5032	5.20866	12.747	5.0003	3.29807	12.0442	6.12274	4.24907	7.96247	2.93681	10.315	3.7381	5.75064
XA0794	0	5.73994	-3.90104	11.081	7.62727	5.51181	6.94192	4.23763	3.93128	6.08196	7.55421	5.5383	6.26184	5.22132	12.916	3.44027	5.94211	7.71423	3.91634	4.92611	4.68934	2.91386	11.2177	4.55377	4.7741	6.00927	8.75258	5.08602	5.2206	5.75846	12.4889	5.76162	5.07761	6.64733	9.17786	7.14618	4.4804	5.16691	12.9205	4.97472	1.67263	11.3319	1.91927	2.48962	7.76194	1.99384	10.3927	1.84239	5.51475
XA0802	0	5.43998	3.20394	11.3811	7.7413	5.64228	8.02994	4.74762	3.12396	5.84838	7.77116	5.61771	6.22101	5.32507	12.8515	4.63752	6.16357	8.03206	4.31686	5.44101	5.8848	4.05481	12.0535	4.6413	5.19468	6.85177	9.37105	6.09644	5.76376	6.30644	13.0349	5.9544	5.00058	6.39279	10.6015	7.2187	4.85393	6.13398	12.7805	4.7365	0.725783	12.0885	4.21442	3.4854	7.85615	1.49258	10.5452	3.07647	5.70798
XA0816	0	5.48991	-3.60026	11.1396	7.76223	5.56397	6.51061	4.32221	3.09215	5.45059	7.72986	5.362	5.80016	4.66224	12.5966	4.17766	5.90339	7.48801	3.92896	4.89693	5.19163	3.05452	11.7713	4.43059	4.38989	6.61384	8.97863	5.77308	5.21355	6.07455	12.5783	5.59068	5.08737	7.0306	9.55561	6.96512	4.21924	5.41661	12.7134	4.8723	2.54007	11.9446	3.40969	2.01911	7.965	1.30903	10.3914	3.22133	6.08556
XA0825	0	5.59593	1.96171	11.407	7.576	5.7469	9.78722	5.30884	3.67633	5.84909	7.55045	5.87073	6.73877	5.19385	12.5761	4.68247	5.72991	7.42322	4.13932	5.06513	4.87927	3.6022	11.3322	4.84734	4.57953	6.57932	8.8125	6.05907	5.45169	5.56265	12.3362	4.94767	5.06744	6.78543	10.0992	7.22692	4.25483	5.53384	12.7163	4.11357	2.62632	11.3483	6.51988	3.08671	8.04054	3.2029	10.3967	2.10272	5.9979
XA0826	0	5.52253	3.27496	11.4907	7.24157	5.47122	9.26381	6.06866	1.77953	6.06902	7.46334	6.21149	6.89632	5.41877	12.8289	4.64467	5.79498	7.99717	4.79934	5.41827	4.78166	5.03586	11.388	5.02806	4.59843	6.76661	9.29394	6.0294	5.77482	5.48671	12.7872	5.15186	5.21583	6.69719	10.1322	7.38792	4.78805	5.95882	13.0381	4.79514	1.10953	11.4092	6.16425	4.32893	7.96975	2.47571	10.3052	3.71664	6.18051
XA0828	0	6.00558	5.72759	11.6783	7.64078	5.8251	8.03287	6.06867	3.46301	5.93348	8.1976	6.2368	6.43392	4.71774	12.6288	6.31548	6.52889	7.69794	4.73486	5.83735	4.99605	4.65634	11.5167	4.43593	4.30435	6.81522	9.4091	7.10411	5.97517	6.13131	12.7281	5.94373	5.75063	7.01314	10.4549	7.34924	4.86739	5.42495	12.9518	5.33086	3.94677	11.4715	6.35999	3.89663	8.12421	4.86311	10.4299	3.29057	5.92998
XA0850	0	6.05215	2.93734	11.35	7.58467	5.93446	8.42943	3.93868	2.98482	5.43808	7.55506	5.95367	6.08759	5.56371	12.6429	4.02458	6.12435	7.16259	4.33195	5.20771	5.37918	3.97536	10.5401	4.66871	5.36989	6.41358	9.20932	6.35569	6.05685	6.04621	12.2485	5.96552	5.20885	6.48087	11.11	7.23687	4.72257	6.22852	12.6751	5.16915	3.67852	11.1592	4.59335	3.05721	8.0904	2.50892	10.5717	1.17359	5.86196
XA0855	0	5.98096	3.20856	11.4005	7.94522	6.25093	6.70952	4.90655	4.3362	6.12158	7.66053	5.93718	6.5111	5.15427	13.0446	4.86527	6.24418	8.02954	4.65157	5.18678	5.55423	3.35175	12.2361	4.75725	4.6215	6.67086	8.98549	5.58768	5.89054	6.14959	12.9335	5.70504	5.25906	6.71686	9.39315	7.18196	4.74863	5.25018	13.0024	4.6179	2.26097	12.0714	3.93109	3.43002	8.04642	1.98387	10.4591	2.76842	5.78005
XA0860	0	6.73614	4.41203	11.1548	8.15601	5.61496	7.73089	5.37169	3.4084	6.18713	7.63455	6.61814	5.85	6.22055	13.0375	5.98174	6.76422	8.1205	4.36859	4.93811	5.69277	4.34168	12.6932	3.20481	4.59179	6.97165	9.28303	7.02651	6.24833	6.42721	13.2538	5.06284	5.43083	6.81523	9.66788	6.54943	4.95616	5.49345	12.8717	4.78429	4.06171	12.7644	6.25819	3.2506	8.21742	3.72905	10.2383	4.37224	6.49289
XA0868	0	6.16192	3.89214	11.0405	7.34991	5.05937	9.53442	6.0688	3.71293	5.83185	7.76834	6.56337	6.38468	5.41832	12.8817	5.87501	5.66473	7.98447	3.50738	5.55809	5.10934	3.75508	11.7283	4.58438	4.60212	6.85549	8.63179	6.81898	6.49465	5.53932	12.8276	4.79641	5.35995	7.15067	10.406	7.46988	4.43019	5.15452	12.9833	4.96483	3.72578	11.7606	7.48992	4.20871	7.99863	2.17433	10.3624	3.19165	6.27548
XA0878	0	5.67456	-4.0558	11.1943	7.74549	5.05336	7.35416	4.68729	3.67613	5.96614	7.74227	5.62567	6.25968	5.49156	12.8731	3.69263	5.98073	7.42652	2.41842	5.11012	4.86849	1.21833	11.7668	4.2994	4.67852	6.22807	8.25592	5.99854	5.28336	5.82675	12.5331	5.344	5.23607	7.5489	9.12569	7.03883	4.55468	5.26649	12.997	4.91653	-3.3729	12.0281	2.19535	2.46301	7.90962	0.436375	10.6173	1.24579	5.72791
XA0885	0	5.28856	-3.40179	11.2266	7.72633	6.19822	6.93804	3.76272	2.11829	5.69838	7.56461	5.41112	5.60218	5.15337	12.7924	3.32091	5.95257	7.00444	-3.40179	4.96894	5.03502	1.48025	10.8574	3.8738	5.29322	6.45881	8.72988	5.21547	5.79331	5.9758	12.3087	5.8819	4.938	6.40209	9.17818	7.17384	4.69505	6.35627	12.6409	4.9607	-3.40179	11.4404	-3.40179	0.268285	7.89171	-3.40179	10.2639	-0.21297	5.56532
XA0899	0	5.58761	3.4644	10.9711	7.69743	3.56617	7.41212	5.24984	2.75641	5.37098	8.40348	3.84957	5.57756	1.99598	12.2499	4.64156	5.70644	7.74024	4.59856	4.53848	4.8638	3.78963	12.1347	3.82937	3.53749	6.98767	9.40311	6.28922	5.45553	6.19533	12.9699	4.54578	4.97838	7.22951	10.4313	7.21633	4.00061	5.34553	12.9538	4.86956	1.25439	11.9803	6.32096	-2.45588	8.1873	-2.45588	10.6329	-2.45588	5.35607
XA0904	0	5.71772	7.76312	10.7012	7.1593	4.76677	7.86073	6.01755	4.11766	5.60752	7.52608	5.93498	5.88804	4.89911	12.804	6.63333	5.78163	7.55904	5.31521	5.06687	4.86653	4.64646	11.1517	4.85077	4.58115	7.19416	9.1515	7.47565	5.40507	5.80386	12.2739	5.13703	5.69495	6.61505	11.1676	7.74948	4.20917	5.41658	12.9609	5.11123	-1.81676	10.9583	6.11984	3.40412	8.23314	3.4132	10.597	2.07539	5.36704
XA0914	0	5.64108	2.23763	11.4209	8.13952	5.29977	7.50127	4.48808	4.0663	6.40403	8.0522	5.64837	6.62676	4.87275	12.4428	4.72019	5.85881	7.85617	4.16646	5.16962	4.58537	2.82679	12.2851	4.14521	4.71569	6.65307	8.52674	5.86436	4.7653	5.96427	13.2342	5.29416	5.32	7.1764	8.529	7.11705	4.71267	4.53839	12.717	5.31306	-4.11142	12.6133	3.04568	1.97431	7.64103	2.28899	10.4505	1.33306	5.34055
XA0916	0	5.38656	5.70273	10.8251	7.97271	5.11442	8.5866	4.84271	4.14588	6.17337	8.19889	5.40175	6.25301	5.10279	12.1915	5.30579	6.18247	7.54172	4.20802	5.35153	4.55471	3.80238	11.6909	4.4651	4.65964	6.82208	8.3856	5.60735	4.99047	6.19318	12.9436	5.21639	5.186	7.44963	8.82613	7.6451	4.57092	4.26642	12.5542	4.90709	-4.47746	11.8766	6.99151	1.84854	7.59764	2.09533	10.7882	2.70753	6.6926
XA0930	0	5.71832	3.25528	11.0677	7.33746	4.44262	8.08467	5.01249	3.92362	5.82177	7.5494	5.90072	6.70457	5.21907	12.8176	5.41333	5.95211	6.95739	4.26621	5.2491	5.26311	3.24459	10.1975	5.25688	4.62123	6.86536	8.44889	6.96563	5.59734	5.93424	12.0042	5.28098	5.32887	6.66688	10.7356	7.89298	4.84281	5.03738	12.8795	4.76776	0.478388	10.4748	4.73471	2.98519	7.99254	2.10519	10.7093	2.86613	5.23467
XA0932	0	6.15701	2.72247	11.0837	7.64059	5.83363	9.30316	5.4704	5.00176	6.02363	8.11855	6.07188	7.16953	5.94909	13.3228	4.98361	6.27251	7.50209	5.0575	6.25853	6.5137	4.80319	10.5613	5.55722	5.00796	7.35847	8.83233	5.9381	5.78645	6.28866	12.286	5.77149	5.59894	6.81724	10.7316	7.97565	5.21933	5.61815	12.9409	4.92715	2.50052	10.9547	6.64588	3.65598	8.3677	2.92631	10.7795	1.61495	5.98546
XA0934	0	5.46521	1.15034	10.7363	7.31249	5.08722	8.80623	4.55716	3.77368	5.75539	7.85364	5.17628	6.58234	4.89393	12.6216	4.28678	5.7978	7.61799	4.48699	4.62916	5.22985	3.98321	11.496	4.89797	4.80345	6.76282	9.1255	6.42851	5.76273	5.85709	13.0296	5.44093	5.25081	6.40167	9.68104	7.30127	4.74371	5.57556	12.8042	5.12425	1.99933	11.9634	5.70935	4.34757	8.12845	2.19169	10.4361	3.16078	6.1328
XA0955	0	5.76977	2.8382	11.512	7.88537	5.05509	7.94559	5.65673	2.89225	5.86255	7.56827	6.11126	6.82905	5.5506	12.7246	6.37075	5.79611	7.98591	4.15082	5.75237	5.22625	2.71657	11.6251	4.77024	4.72573	6.72407	9.14152	7.09018	5.66449	6.00612	13.0055	4.90544	5.4181	6.37333	10.8749	7.34907	4.60964	5.43305	12.8452	4.68007	3.2852	11.7052	4.05194	3.44768	7.80182	3.62221	10.4133	2.2277	5.5
XA0966	0	5.86699	1.8375	11.3206	7.80877	5.37334	7.53702	4.50844	3.97021	6.1276	7.38911	5.96828	6.59446	5.56943	12.858	3.35081	5.72393	7.86055	3.21699	5.14871	5.35383	3.08299	11.5275	4.60253	5.14885	7.12145	8.7699	5.1525	5.89958	5.87041	12.6036	5.30776	5.31093	6.64881	9.74993	7.26469	4.9824	5.98086	12.9282	5.1469	2.28021	11.6294	1.79696	3.45417	7.99603	2.60217	10.4233	3.48835	5.75776
XA0980	0	5.88956	5.60722	11.2338	7.2793	4.7705	8.30056	6.37708	3.47858	6.32804	8.27952	4.89263	6.51767	4.71658	12.7285	5.64269	5.94388	8.41814	5.55392	5.32216	4.53254	2.56907	12.506	4.5741	4.8886	7.26689	9.49168	5.92661	5.43675	5.779	13.1782	4.71618	4.59314	6.30023	8.93158	7.80094	4.66278	3.01825	13.0063	5.45488	-2.43949	12.1771	4.7824	0.826987	8.10542	2.02725	10.2178	-2.43949	5.54718
XA0982	0	5.67584	-4.08482	10.8859	7.60728	5.74509	6.79971	3.22989	2.75146	5.78524	7.71898	5.70123	5.558	5.17243	12.7943	3.14422	5.99634	7.42077	3.60043	5.19847	5.83583	2.2943	11.4669	4.51577	5.44727	6.11914	8.42603	4.86143	5.77287	6.12188	12.5847	5.73514	4.89805	6.70486	8.71692	7.3664	4.98035	6.26387	12.6594	4.67559	0.249839	12.1239	1.28758	3.19683	8.00949	2.13975	10.4866	2.61701	5.4922
XA0984	0	6.18902	6.67226	10.6309	7.41609	4.9104	8.84157	6.05652	4.3931	6.04902	8.44898	6.13248	6.54241	5.42199	12.6217	6.34764	5.89814	7.82176	5.81704	5.53081	5.37279	4.72243	11.4957	4.81446	4.40562	7.02985	9.51909	7.45355	6.05777	5.90358	12.6028	5.37183	5.46804	7.02783	10.0858	7.40936	4.60643	5.21763	12.9002	5.14268	2.77768	11.2286	6.23903	4.41394	8.34404	3.63444	10.5485	4.01991	5.54553
XA0989	0	5.8245	1.95489	10.8068	7.6844	4.9667	6.91394	5.22365	3.77594	6.00524	7.9992	5.86411	6.26092	5.35008	12.9762	4.74182	5.9723	7.54847	3.89284	5.24195	4.9196	3.07687	11.2845	4.51052	4.64405	6.4507	9.03895	6.2332	5.61093	5.95144	12.4165	5.08	5.07741	6.93756	9.71766	7.25515	4.7515	4.92597	12.9674	4.7258	2.33354	11.1237	2.02822	2.85898	8.03028	1.65051	10.4898	2.77193	5.53203
XA0990	0	5.99226	3.7989	10.7784	7.62984	5.64003	8.01587	5.62694	3.45808	5.96396	8.1439	5.7451	6.23686	5.32948	12.9008	5.12401	6.33001	7.60669	5.26645	5.3993	5.52256	3.76209	11.3896	4.78569	4.9734	7.03104	9.44442	5.98756	5.76228	5.97008	12.4511	5.72547	5.50214	6.46581	9.49096	7.26515	4.99844	5.77252	12.907	4.94637	3.72517	11.3762	4.12126	4.10228	8.56216	2.8848	10.5246	2.13223	5.58063
XA0992	0	5.83093	1.98028	10.6306	7.41779	5.51976	7.74125	4.60726	3.68347	6.01065	8.03722	5.53156	6.45878	5.48166	12.9339	3.82164	6.02032	7.69064	4.81898	5.39517	5.83796	3.11512	11.2826	4.94979	4.85999	6.72564	9.22977	5.24539	5.69067	6.04031	12.5507	5.25491	5.04702	6.64024	9.27376	7.12424	4.61662	5.6144	12.8118	4.81336	2.52697	11.583	4.10398	3.61623	7.94562	3.05769	10.5565	2.37267	5.58878
XB0007	0	5.30138	-0.207941	10.4927	7.31501	4.46828	6.67292	4.78567	2.86086	5.7181	7.98718	5.52787	6.11299	4.87488	12.6308	4.37102	5.89325	7.68497	3.32911	4.68475	4.14916	2.50385	11.5837	3.97498	4.30254	6.2333	8.8189	5.77565	5.24207	5.85766	12.6938	5.01845	5.17793	6.92556	9.54281	7.21218	4.69058	4.89414	12.98	5.03109	2.55321	11.5576	1.14889	-0.237409	8.07984	1.02928	10.564	-2.46613	5.28924
XB0008	0	5.01681	0.402143	10.4981	7.26333	5.03977	6.43253	3.37799	3.01157	5.55898	7.24993	5.54422	5.83788	5.01866	12.7703	3.18674	6.14232	6.78433	3.12014	5.45846	4.68883	2.24003	10.6666	4.45684	4.5722	6.01151	7.62206	4.80119	5.2566	6.00209	12.2661	5.94767	5.3266	6.98186	9.9542	7.61285	5.01075	5.09938	12.8211	4.49702	-0.122294	11.3798	0.534346	2.88012	7.94946	1.75126	10.8378	2.12236	5.33362
XB0011	0	5.17345	1.11903	10.2915	7.06792	4.99311	6.41377	5.28844	2.69485	5.77657	8.40724	6.02115	6.14004	4.53229	12.4958	4.21024	6.16411	8.04169	5.01497	4.90664	4.68556	3.81489	12.1022	4.60656	4.59569	6.89557	9.54745	6.77393	5.60491	6.23051	13.2367	5.05346	4.80489	6.86064	9.85777	7.27202	4.56651	5.59068	12.6226	4.7596	-2.64337	11.9915	5.00469	3.27853	8.07492	1.76167	10.3449	0.557787	5.47646
XB0015	0	5.40592	4.47074	10.847	7.30332	4.17623	6.83723	4.93051	4.15576	5.98145	7.91726	5.67542	6.20945	4.96488	12.616	5.74781	5.89459	7.53507	3.11121	4.99193	4.24388	2.41669	11.5458	4.15924	4.34871	6.56714	8.74421	6.60824	5.14637	5.7538	12.7707	4.6866	5.10388	6.76753	10.1434	7.61437	4.13083	4.58234	12.8967	4.5881	0.761815	11.4381	1.57179	1.19776	7.74467	1.48334	10.6071	2.18797	4.99471
XB0020	0	5.44322	2.48949	10.2086	7.38504	5.35288	7.34389	4.84749	4.05393	5.90282	7.96426	5.96922	6.75926	5.46148	13.2369	4.22981	6.05391	7.71325	4.03134	5.65812	5.28744	2.90518	11.2285	5.35906	4.75398	6.62965	8.63408	5.76409	5.652	6.01999	12.4073	5.81993	5.43093	7.02611	10.2002	7.49869	5.04926	5.43705	13.0974	5.25547	0.484238	11.5633	2.44897	3.09654	7.98627	1.87014	10.6579	3.55178	5.49708
XB0021	0	5.7974	1.67388	10.7638	7.50295	6.03914	7.5878	4.96865	4.15659	6.20584	8.28592	6.36306	6.06813	5.34317	12.9229	3.76479	6.11321	8.35066	4.16981	5.23926	5.44596	2.62688	11.4504	4.4113	5.90247	6.67213	9.18927	5.59959	5.78807	6.27179	12.9841	7.90242	4.93772	6.64947	9.04049	7.27278	5.18641	6.67205	12.7379	5.10006	-3.30608	11.9179	2.5164	3.80273	8.18799	0.866785	10.3837	2.2014	5.95016
XB0028	0	5.72471	3.70045	11.5628	7.5477	4.49811	7.73612	5.50539	3.14964	5.72459	7.68163	5.72502	6.54059	5.15334	13.0416	5.86224	6.09428	7.31796	3.66009	5.06594	4.24594	1.49291	10.6283	4.5843	4.26102	6.78518	8.83617	7.17793	5.39737	5.72531	12.5033	5.18048	5.22133	6.62414	10.1261	7.3448	4.10804	4.54993	13.0124	5.31306	-3.69856	10.5851	2.06551	0.998783	7.96393	1.9216	10.7821	2.59046	4.76267
XB0040	0	5.54399	3.16606	11.1386	7.72006	4.49123	7.42746	5.15765	3.59256	5.48491	7.8061	5.92247	6.51433	5.02128	13.0228	5.28631	6.16843	7.19383	3.53493	5.45106	4.70336	3.20684	10.8618	4.76262	4.36199	6.8306	8.69813	6.87343	5.25844	5.87226	12.4113	5.26238	5.31112	6.9997	10.4304	7.42159	4.67229	4.96864	13.0785	4.70604	2.08583	10.8638	0.594096	2.47595	8.05001	2.18147	10.7466	2.86833	5.53751
XB0059	0	5.63471	-0.644667	10.7507	7.77061	4.90422	7.42789	4.29097	5.38567	6.16812	7.42455	5.94598	6.38017	4.85731	12.3745	5.09171	6.02499	7.46936	3.50156	4.70353	4.53217	1.20779	11.7506	4.44325	4.60325	6.20026	8.2373	6.60346	5.22307	5.72011	12.7343	5.29204	4.98878	6.21345	9.91276	6.94053	4.78261	4.82619	12.6821	4.62898	1.216	11.7223	1.03443	2.80836	7.57381	1.82317	10.5389	2.60809	5.50923
XB0077	0	5.60376	3.18841	10.8715	7.61814	5.1671	7.20389	4.93295	3.62218	5.93656	8.4733	6.11896	6.38985	4.80392	13.0051	3.8867	6.36368	7.56269	4.87812	5.52723	5.20757	4.91123	11.5082	4.90786	5.2248	6.75915	9.31946	6.01313	5.68035	6.29551	12.581	5.62981	5.62775	7.2792	10.6524	7.38233	4.75984	5.89962	12.8189	5.2007	2.98251	11.5944	3.74709	3.05557	8.32868	1.41234	10.6955	3.2402	5.92725
XB0078	0	6.28861	2.40322	10.8703	7.74911	5.75437	8.14018	5.21946	4.16287	6.0925	8.22913	6.27617	6.5444	5.67193	12.9666	5.30825	6.29585	7.77547	4.96594	5.64997	5.40724	4.18938	11.9918	4.1847	4.87349	7.2285	9.44923	6.17843	6.05109	6.39791	12.7583	5.75427	5.70132	7.14711	10.1375	7.25439	5.38418	5.9308	12.975	5.14051	6.96297	11.9389	3.62288	3.73794	8.2816	3.69569	10.4317	3.417	6.1306
XB0083	0	5.7731	3.32694	10.8239	7.6343	5.18787	7.66348	5.56542	3.61452	5.83128	7.96553	6.49671	6.53754	5.42132	12.8044	5.60261	5.8557	7.60904	4.24134	5.39284	4.75273	3.45059	11.8195	4.57372	4.64133	6.9156	8.94908	6.82368	5.55956	5.94905	12.6662	5.24932	5.33515	7.03198	9.93022	7.22538	4.4176	4.87901	12.8821	5.16386	-3.68053	11.8602	2.33189	0.843195	8.04877	1.78152	10.5549	3.29639	5.46289
XB0126	0	5.30676	3.89454	11.0078	7.53559	4.48063	7.55044	4.44022	3.73143	5.58975	6.96745	5.58635	6.13332	5.34917	12.5821	5.21936	5.52804	7.7357	3.62965	5.00499	4.35978	2.83792	11.0258	4.55831	4.69126	6.62417	8.40129	6.71463	5.46012	5.63347	12.3886	4.66392	4.95476	6.26265	10.8398	7.41662	4.31048	5.0581	12.7611	4.81953	2.40301	11.157	3.92964	3.55779	7.74481	2.37114	10.6138	1.72214	5.3819
XB0149	0	5.91471	4.38441	11.2733	7.68563	5.93097	8.98204	5.80114	4.63464	6.53222	8.24047	5.38602	6.31391	6.35869	12.706	4.97456	5.7713	8.41102	4.71121	5.44471	5.35442	4.44429	11.3433	5.40121	4.79724	7.05569	9.2915	6.3211	5.80112	5.83763	12.8417	5.56546	4.76048	6.93089	10.8908	7.31441	4.33849	6.42076	12.9003	5.56842	4.24108	11.6541	5.53389	4.4178	8.50707	4.16609	10.5903	4.41163	6.35861
XB0249	0	6.16067	10.4647	11.5611	7.7478	4.58939	7.9773	6.41317	5.24622	6.39337	7.68811	6.5044	7.06923	6.2675	13.2275	7.12352	5.87562	7.14217	4.2648	5.73558	4.1363	4.03274	10.1089	5.0088	4.45677	8.05138	8.94196	7.14881	5.38233	5.73703	11.9926	5.63182	5.41049	6.87428	11.9263	8.68743	4.86521	5.43603	12.8376	5.14185	3.77845	10.0216	3.96167	4.57753	8.06667	2.47975	11.0377	3.72222	5.42647
XB0290	0	5.7229	5.14024	10.9745	7.29563	5.55207	8.72839	6.15048	1.61292	5.77902	7.92869	5.45726	6.24148	5.92445	12.2551	5.467	5.95551	8.48661	6.08934	5.3848	5.56714	5.8124	10.9162	4.97367	4.34592	7.66667	9.57249	6.535	6.02583	6.40355	13.0595	5.79698	5.64588	6.48909	12.1669	7.35859	4.95956	6.23705	12.7038	4.64962	3.54402	11.1202	6.922	4.53566	8.32475	-2.07371	10.5668	-0.0344249	6.08276
XB0312	0	6.06711	3.6088	11.4398	7.88283	5.63033	8.42173	6.42602	5.37471	6.56257	7.88747	6.51471	7.07529	6.50055	12.7609	4.91307	6.06364	8.02895	4.58042	5.67584	5.28678	3.1743	12.1509	5.49722	5.1947	7.11623	8.74172	6.33646	5.43436	5.74222	12.7503	5.35035	4.90482	6.9715	10.8606	7.34767	4.89932	5.36449	12.8496	4.98363	2.78576	12.1339	3.41873	2.53364	8.08975	1.81473	10.5509	3.12301	5.63167
XB0327	0	5.71902	2.39529	11.1343	7.59932	5.45078	7.70292	5.16769	3.73765	5.67758	7.56204	5.88638	6.44581	5.39573	12.6225	4.58718	5.71534	7.72042	4.23209	5.12207	4.6641	3.46931	11.0335	4.91245	4.75934	6.64891	8.96569	6.14264	5.12328	5.59249	12.4109	5.45434	5.01413	6.73816	11.3045	7.18109	4.69574	5.28904	12.6413	4.85381	3.1884	11.4019	4.24047	3.51215	7.8903	0.756549	10.5111	1.8895	5.85747
XB0330	0	5.42344	6.23787	11.2636	7.70834	4.29282	7.63463	5.66631	4.11125	5.9901	7.62566	5.3724	6.46395	5.36148	12.4957	5.61914	5.47119	7.38709	3.42879	4.9178	4.09664	3.7249	11.7952	4.59005	4.5837	6.90735	8.99887	6.60607	5.16776	5.45066	12.4016	5.10571	5.16346	6.69347	11.2235	7.60221	4.37405	4.92127	12.7676	4.2125	3.12585	11.7523	3.93322	-0.261644	7.61097	2.88614	10.6151	1.05828	5.02464
XB0343	0	5.37465	4.32003	11.5149	7.47377	4.36635	8.98897	5.44701	4.60028	6.30641	8.5585	6.27616	7.06596	5.72684	12.9296	4.76227	5.69311	7.75286	4.35424	4.88428	4.94108	4.62244	11.4218	5.29548	4.99076	7.12798	8.94397	6.54572	5.38433	5.9877	12.9419	5.51307	5.63124	7.45241	11.5757	7.94994	5.30172	5.73713	13.2731	6.89809	3.24135	11.5607	5.58887	2.212	8.0389	2.62903	10.8074	3.2713	5.8829
XB0361	0	6.14104	9.53545	11.332	7.36123	4.94213	8.44367	6.84499	5.57972	6.97849	8.18536	6.44104	7.17295	7.08228	12.9617	7.05597	6.21385	7.31229	3.95651	6.54536	3.96305	3.52215	10.0657	5.84089	4.76455	7.85959	9.11644	7.7114	5.23556	5.60145	12.1141	5.34976	5.11662	7.12668	11.878	8.17516	4.88738	5.60598	13.004	4.86853	4.32778	10.4937	5.16787	3.45996	8.24907	1.7842	11.0132	2.24003	5.17051
XB0370	0	5.82124	7.44345	11.7184	7.88126	4.66544	7.64956	6.38183	4.98047	6.67256	8.65682	6.57633	7.15616	5.89759	12.9295	5.52705	5.90576	8.14342	3.6223	5.66368	4.14791	2.85487	12.0243	5.06412	4.61177	7.2794	9.2189	6.28614	5.09361	5.76984	13.2892	4.9404	5.22263	7.56863	11.3421	8.04303	4.83026	5.44335	13.4835	5.02844	3.48791	12.1131	3.56617	2.50933	8.09172	0.0340992	10.8462	1.17138	5.91366
XB0406	0	5.84478	3.53701	11.6951	7.92424	5.25329	10.1822	5.6916	4.705	6.33819	8.56499	6.12609	6.88891	6.36627	13.1399	4.33312	5.80083	8.29776	4.23681	5.21674	4.41816	5.85208	11.9465	4.9934	5.11469	7.09522	9.3055	5.86122	5.36516	5.91814	13.4133	5.52392	5.49801	7.36788	11.9601	7.92761	5.49426	6.13815	13.5046	6.93926	3.55429	12.2072	7.96244	4.36691	8.27744	3.26816	11.0495	3.91346	6.71036
XB0456	0	5.38219	4.76167	11.0778	7.46121	4.14074	10.365	4.98932	3.5139	5.54079	8.26456	5.82964	5.97935	5.61221	12.2894	5.22772	5.9138	7.10474	3.38981	4.51632	4.45457	5.25963	11.3015	4.35706	4.52448	6.29935	9.28923	6.32718	4.66154	5.91959	12.5815	4.47678	5.34373	7.17852	11.5328	6.99317	4.71603	4.81502	12.8548	4.63788	4.52025	11.3074	6.99796	3.57657	7.83676	3.38471	10.8299	2.55826	5.91817
XB0471	0	5.39068	3.92327	11.1812	7.53911	4.65409	8.12944	5.00228	4.03844	5.81196	7.94022	5.87509	5.92327	5.56269	12.7253	4.33513	5.79332	7.18042	4.18063	4.47432	4.76387	4.15252	10.9768	4.30247	4.67776	6.5775	8.88903	5.42459	4.97695	5.93775	12.3575	4.89497	5.1718	6.55503	11.3463	7.29458	4.57369	4.68284	12.8276	4.7511	3.4847	10.9984	5.2988	3.62803	7.84067	1.96514	10.7985	-3.21013	5.27848
[truncated: 358 more columns]
