# Supplementary material for: A miRNA-based diagnostic model predicts resectable lung cancer in humans with high accuracy
Source: Commun Biol. 2020 Mar 19;3:134. doi: 10.1038/s42003-020-0863-y (PMC7081195; doi:10.1038/s42003-020-0863-y)
Supplement: Supplementary file 4 — Supplementary Data 2 [file 42003_2020_863_MOESM4_ESM.xlsx]

## Sheet: Source data of Figure 3a
Sample ID	LK(1), Non-LK (0)	hsa-miR-17-3p (Diagnostic Index)
BC0921	0	-2.57348
BC0962	0	-0.347405
BC0963	0	-0.541955
BC0973	0	-1.48166
BC0977	0	0.684696
BC1110	0	-0.806181
BC1111	0	-0.722393
BC1123	0	-0.3211
BC1154	0	0.414601
BC1164	0	-0.197478
BC1253	0	0.212864
BC1299	0	0.857928
BC1448	0	-0.0998848
BC1621	0	-2.37556
LK0001	1	0.686481
LK0004	1	0.97497
LK0008	1	0.982839
LK0009	1	0.818592
LK0010	1	0.94542
LK0016	1	1.28081
LK0027	1	1.478
LK0035	1	0.98169
LK0039	1	0.972875
LK0053	1	1.00407
LK0054	1	1.50677
LK0063	1	0.771468
LK0066	1	-1.31455
LK0067	1	0.816904
LK0070	1	0.00240695
LK0089	1	0.563609
LK0091	1	0.684901
LK0094	1	1.10217
LK0102	1	0.484611
LK0107	1	0.839722
LK0112	1	1.29066
LK0115	1	0.430658
LK0122	1	0.735339
LK0129	1	0.736102
LK0138	1	0.377078
LK0145	1	0.859646
LK0146	1	0.756031
LK0153	1	0.771609
LK0155	1	0.51101
LK0156	1	0.91912
LK0161	1	0.657199
LK0168	1	0.139134
LK0177	1	0.263325
LK0181	1	0.171947
LK0186	1	0.467244
LK0188	1	0.21889
LK0201	1	0.878139
LK0208	1	0.802211
LK0210	1	0.39864
LK0213	1	0.437768
LK0217	1	0.0895949
LK0224	1	0.413847
LK0258	1	0.396768
LK0259	1	0.123594
LK0264	1	-0.441093
LK0266	1	0.860733
LK0267	1	0.97163
LK0293	1	1.19779
LK0311	1	0.806361
LK0312	1	0.188725
LK0316	1	0.46147
LK0324	1	0.116825
LK0328	1	0.578493
LK0333	1	1.17658
LK0351	1	0.888367
LK0354	1	0.961912
LK0364	1	1.02518
LK0366	1	0.459582
LK0370	1	-1.77002
LK0376	1	1.57375
LK0380	1	0.404269
LK0415	1	0.187064
LK0417	1	0.227086
LK0424	1	1.13172
LK0435	1	1.29509
LK0444	1	0.923643
LK0453	1	0.999555
LK0471	1	0.593041
LK0491	1	0.558247
LK0497	1	0.889897
LK0502	1	0.767882
LK0519	1	0.79232
LK0523	1	0.363315
LK0528	1	0.697725
LK0533	1	0.412702
LK0540	1	0.975939
LK0549	1	0.373866
LK0550	1	0.47913
LK0569	1	0.26318
LK0573	1	0.743776
LK0577	1	0.403601
LK0599	1	0.399672
LK0602	1	0.248453
LK0613	1	-0.400392
LK0618	1	-0.190818
LK0643	1	0.195853
LK0644	1	0.68797
LK0645	1	0.561145
LK0650	1	-0.298311
LK0652	1	0.234092
LK0654	1	-0.673625
LK0665	1	0.521474
LK0679	1	0.400095
LK0687	1	0.870638
LK0693	1	0.72385
LK0700	1	0.721022
LK0704	1	0.69258
LK0719	1	-0.453778
LK0723	1	0.271254
LK0729	1	1.6562
LK0733	1	0.783607
LK0754	1	1.24981
LK0765	1	0.32417
LK0767	1	0.358666
LK0786	1	0.960368
LK0795	1	1.46662
LK0811	1	0.845172
LK0822	1	1.31641
LK0834	1	1.39467
LK0837	1	1.49671
LK0839	1	0.759424
LK0844	1	0.971317
LK0854	1	0.784991
LK0859	1	1.0651
LK0861	1	0.399889
LK0894	1	1.10947
LK0897	1	0.969041
LK0899	1	0.723931
LK0901	1	0.557969
LK0924	1	0.826822
LK0926	1	-0.028784
LK0933	1	0.503026
LK0936	1	0.265231
LK0948	1	0.407118
LK0954	1	0.519031
LK0961	1	1.28972
LK0966	1	0.115847
LK1006	1	0.887248
LK1019	1	0.917809
LK1066	1	-0.224345
LK1076	1	0.909144
LK1088	1	1.1554
LK1101	1	0.968244
LK1111	1	0.825581
LK1115	1	0.90556
LK1127	1	0.630595
LK1131	1	1.88093
LK1143	1	0.842471
LK1205	1	0.493378
LK1206	1	0.103897
LK1214	1	0.605146
LK1221	1	0.619484
LK1225	1	0.919465
LK1231	1	0.38177
LK1235	1	0.839995
LK1238	1	0.990558
LK1241	1	0.439475
LK1250	1	0.820676
LK1252	1	0.885846
LK1255	1	0.559611
LK1273	1	0.821767
LK1275	1	0.922594
LK1277	1	-0.0722872
LK1285	1	0.70856
LK1286	1	0.166855
LK1300	1	1.08811
LK1304	1	0.571734
LK1317	1	0.346118
LK1319	1	0.92254
LK1320	1	1.21573
LK1325	1	0.956909
LK1331	1	0.872618
LK1332	1	0.805587
LK1345	1	1.05876
LK1346	1	0.959159
LK1355	1	0.570886
LK1366	1	0.422312
LK1378	1	0.897871
LK1379	1	1.26138
LK1397	1	1.08891
LK1411	1	0.897573
LK1418	1	0.942643
LK1419	1	0.862865
LK1426	1	0.968277
LK1433	1	0.434266
LK1442	1	1.00661
LK1449	1	0.955853
LK1455	1	1.17736
LK1463	1	0.823589
LK1471	1	0.501
LK1475	1	0.0212054
LK1480	1	0.774236
LK1487	1	0.81418
LK1488	1	0.0282812
LK1493	1	0.28413
LK1497	1	-2.26605
LK1502	1	-1.92828
LK1512	1	0.257728
LK1534	1	1.08676
LK1541	1	0.463865
LK1552	1	-0.150106
LK1558	1	0.916108
LK1566	1	0.865889
LK1574	1	0.391947
LK1576	1	0.941768
LK1577	1	0.183315
LK1579	1	0.752338
LK1591	1	0.77726
LK1637	1	0.443307
LK1657	1	0.171878
LK1677	1	0.476967
LK1682	1	0.555113
LK1693	1	1.26793
LK1708	1	1.19224
LK1712	1	0.919265
LK1719	1	0.171241
LK1868	1	0.613345
LK1976	1	0.0498482
PR1118	0	-3.41466
PR1120	0	-2.1912
PR1121	0	-1.02714
PR1123	0	-0.223176
PR1127	0	-1.73559
PR1128	0	-2.55343
PR1132	0	0.721411
PR1133	0	-2.91476
PR1143	0	-2.70835
PR1144	0	-2.50009
PR1149	0	-2.7232
PR1151	0	-2.22227
PR1152	0	-0.0217832
PR1154	0	-2.22633
PR1158	0	-2.77525
PR1160	0	-1.3523
PR1167	0	-1.48966
PR1168	0	-0.0334399
PR1172	0	-2.98627
PR1178	0	-0.00249084
PR1180	0	-0.00389899
PR1181	0	-2.8109
PR1188	0	-0.59714
PR1190	0	0.202563
PR1194	0	-0.316037
PR1199	0	-3.41588
PR1201	0	-1.0529
PR1204	0	-1.88892
PR1205	0	0.666546
PR1207	0	0.0436082
PR1208	0	-2.45054
PR1213	0	-0.797428
PR1214	0	-1.12673
PR1218	0	-2.77882
PR1220	0	-0.699658
PR1223	0	-1.31474
PR1230	0	-2.11714
PR1231	0	-0.546696
PR1233	0	-3.22976
PR1235	0	-1.55679
PR1236	0	-0.352812
PR1242	0	-0.625003
PR1244	0	-1.8438
PR1247	0	-2.12534
PR1248	0	-0.486541
PR1251	0	-2.31111
PR1258	0	-1.8656
PR1264	0	-0.706804
PR1266	0	-0.509123
PR1268	0	-0.783406
PR1271	0	-0.0448209
PR1272	0	-2.34204
PR1273	0	-1.75052
PR1274	0	-0.885655
PR1278	0	-1.79979
PR1281	0	-2.88338
PR1283	0	-1.83171
PR1284	0	-1.23251
PR1285	0	-2.24793
SA0783	0	-0.388731
SA0786	0	-0.769316
SA0788	0	-0.0277193
SA0793	0	-0.738144
SA0797	0	0.466401
SA0798	0	0.45049
SA0800	0	0.534628
SA0801	0	0.601247
SA0807	0	-1.00375
SA0808	0	0.984036
SA0810	0	-0.592593
SA0812	0	0.612302
SA0817	0	-0.0244346
SA0818	0	-0.217786
SA0822	0	1.05244
SA0823	0	-0.401
SA0825	0	-0.819496
SA0827	0	0.253884
SA0833	0	0.984265
SA0841	0	0.431416
SA0860	0	0.540659
SA0895	0	-1.21294
SA0899	0	-1.51177
SA0912	0	-0.116924
SA0914	0	0.789922
SA0925	0	1.22989
SA0952	0	-0.505117
SA0960	0	-0.884264
SA0962	0	0.300664
SA0980	0	0.384427
SA0984	0	-0.445383
XA0016	0	-1.07472
XA0036	0	-3.19488
XA0045	0	-0.644625
XA0114	0	-0.38195
XA0133	0	-1.4859
XA0190	0	-0.430024
XA0208	0	-1.0953
XA0210	0	-1.14792
XA0278	0	-2.0546
XA0288	0	-2.67571
XA0314	0	-3.2348
XA0334	0	-0.993657
XA0335	0	-1.13607
XA0336	0	-1.45515
XA0391	0	-1.84518
XA0393	0	-1.77492
XA0408	0	-2.38443
XA0417	0	-1.07756
XA0421	0	-3.58742
XA0423	0	-2.75251
XA0427	0	-1.42271
XA0431	0	-1.32609
XA0433	0	-2.05032
XA0456	0	-1.12849
XA0461	0	-4.19861
XA0462	0	-1.09758
XA0470	0	-4.32387
XA0481	0	-1.37929
XA0483	0	-2.09867
XA0488	0	-3.90911
XA0501	0	-0.96896
XA0506	0	-1.33714
XA0511	0	-1.62646
XA0539	0	-2.21622
XA0554	0	-1.53242
XA0556	0	-3.91718
XA0563	0	-2.12647
XA0611	0	-4.32831
XA0621	0	-0.652583
XA0627	0	-0.946625
XA0634	0	-0.840518
XA0666	0	-3.72728
XA0669	0	-3.63224
XA0686	0	-0.985062
XA0688	0	-1.27817
XA0690	0	-3.76209
XA0693	0	-0.721675
XA0720	0	-2.06073
XA0741	0	-2.01289
XA0760	0	-4.06441
XA0768	0	-1.46835
XA0775	0	-0.878397
XA0794	0	-1.67683
XA0802	0	-2.14194
XA0816	0	-1.25074
XA0825	0	-1.20837
XA0826	0	-1.95343
XA0828	0	-0.559745
XA0850	0	-0.691511
XA0855	0	-1.38783
XA0860	0	-0.503287
XA0868	0	-0.668297
XA0878	0	-4.15526
XA0885	0	-4.16945
XA0899	0	-1.88228
XA0904	0	-3.39087
XA0914	0	-4.51803
XA0916	0	-4.69784
XA0930	0	-2.26346
XA0932	0	-1.27016
XA0934	0	-1.51635
XA0955	0	-0.884719
XA0966	0	-1.37838
XA0980	0	-3.69676
XA0982	0	-2.37573
XA0984	0	-1.13402
XA0989	0	-1.35219
XA0990	0	-0.668596
XA0992	0	-1.25717
XB0007	0	-1.24428
XB0008	0	-2.55852
XB0011	0	-3.79691
XB0015	0	-2.12424
XB0020	0	-2.26059
XB0021	0	-4.12244
XB0028	0	-4.31523
XB0040	0	-1.47386
XB0059	0	-1.90113
XB0077	0	-1.0334
XB0078	0	0.92185
XB0083	0	-4.30637
XB0126	0	-1.31806
XB0149	0	-0.415176
XB0249	0	-0.642425
XB0290	0	-0.757579
XB0312	0	-1.13005
XB0327	0	-0.932268
XB0330	0	-0.962993
XB0343	0	-0.906255
XB0361	0	-0.372588
XB0370	0	-0.785144
XB0406	0	-0.752534
XB0456	0	-0.278046
XB0471	0	-0.786719
