# Supplementary material for: A miRNA-based diagnostic model predicts resectable lung cancer in humans with high accuracy
Source: Commun Biol. 2020 Mar 19;3:134. doi: 10.1038/s42003-020-0863-y (PMC7081195; doi:10.1038/s42003-020-0863-y)
Supplement: Supplementary file 5 — Supplementary Data 3 [file 42003_2020_863_MOESM5_ESM.xlsx]

## Sheet: Source data of Figure 3b, c
Sample ID	LK(1), Non-LK (0)	hsa-miR-17-3p (Diagnostic Index)	hsa-miR-1268b (Diagnostic Index)	hsa-miR-6075 (Diagnostic Index)	Two-miRNA panel (Diagnostic Index)
BC0921	0	-2.57348	-0.0961738	-1.11853	-1.68379
BC0962	0	-0.347405	0.522722	-2.83596	-2.63549
BC0963	0	-0.541955	0.831007	-2.05316	-1.61117
BC0973	0	-1.48166	-1.33209	-1.39111	-3.16933
BC0977	0	0.684696	0.231889	-0.200399	-0.515925
BC1110	0	-0.806181	1.6333	0.979781	1.96524
BC1111	0	-0.722393	1.27095	-2.84953	-1.89948
BC1123	0	-0.3211	-1.37832	-0.0130376	-1.9552
BC1154	0	0.414601	0.633813	-1.7352	-1.51762
BC1164	0	-0.197478	-0.235521	-0.184411	-0.968837
BC1253	0	0.212864	-1.27717	-0.262833	-2.08248
BC1299	0	0.857928	0.103648	-1.39183	-1.73388
BC1448	0	-0.0998848	-0.0532723	-1.10618	-1.62958
BC1621	0	-2.37556	0.184074	-1.73388	-1.96627
LK0001	1	0.686481	-1.24691	2.49588	0.47089
LK0004	1	0.97497	0.512915	1.77194	1.56906
LK0008	1	0.982839	-0.708069	2.67694	1.17547
LK0009	1	0.818592	-0.870878	2.91964	1.23459
LK0010	1	0.94542	0.495588	2.03305	1.79055
LK0016	1	1.28081	0.529768	1.63007	1.45617
LK0027	1	1.478	1.22688	2.19794	2.67284
LK0035	1	0.98169	1.03668	1.61761	1.95181
LK0039	1	0.972875	0.175331	1.97877	1.42057
LK0053	1	1.00407	-0.579705	2.02295	0.705733
LK0054	1	1.50677	0.557521	2.94432	2.68594
LK0063	1	0.771468	0.860837	2.08883	2.2069
LK0066	1	-1.31455	0.854233	1.51525	1.67571
LK0067	1	0.816904	0.733804	1.18932	1.25716
LK0070	1	0.00240695	1.33979	2.1404	2.73316
LK0089	1	0.563609	0.340927	1.34574	1.00724
LK0091	1	0.684901	1.5319	1.91056	2.7151
LK0094	1	1.10217	1.4899	1.86327	2.62984
LK0102	1	0.484611	1.29966	1.26097	1.88869
LK0107	1	0.839722	0.623684	2.17248	2.0462
LK0112	1	1.29066	0.261198	2.17856	1.68918
LK0115	1	0.430658	0.911438	0.943611	1.21011
LK0122	1	0.735339	1.10701	1.52946	1.94155
LK0129	1	0.736102	1.90151	1.58957	2.79123
LK0138	1	0.377078	0.703643	2.32669	2.26722
LK0145	1	0.859646	1.1532	1.90994	2.33574
LK0146	1	0.756031	0.010685	2.34023	1.58646
LK0153	1	0.771609	1.5528	1.55282	2.40883
LK0155	1	0.51101	0.0627562	2.31803	1.61824
LK0156	1	0.91912	0.874297	2.1558	2.28162
LK0161	1	0.657199	1.17362	1.17596	1.68486
LK0168	1	0.139134	2.85505	-0.641908	1.70413
LK0177	1	0.263325	1.78294	1.31462	2.42117
LK0181	1	0.171947	2.18896	2.55433	3.96112
LK0186	1	0.467244	0.449356	2.05258	1.76217
LK0188	1	0.21889	1.16149	0.668025	1.20818
LK0201	1	0.878139	-0.265802	2.65535	1.59811
LK0208	1	0.802211	0.732133	1.50668	1.54573
LK0210	1	0.39864	0.668835	1.46168	1.44127
LK0213	1	0.437768	-2.64471	1.02405	-2.27342
LK0217	1	0.0895949	-0.343918	1.86396	0.796171
LK0224	1	0.413847	-0.518972	2.57112	1.26783
LK0258	1	0.396768	0.0683089	1.23087	0.629481
LK0259	1	0.123594	1.55391	0.0963044	1.07781
LK0264	1	-0.441093	0.0648936	2.00922	1.33794
LK0266	1	0.860733	1.51294	1.43029	2.25689
LK0267	1	0.97163	0.787379	1.72533	1.80098
LK0293	1	1.19779	0.361307	1.52259	1.18937
LK0311	1	0.806361	-0.0677362	0.843373	0.139
LK0312	1	0.188725	1.16917	0.578375	1.13387
LK0316	1	0.46147	1.28685	0.846662	1.49695
LK0324	1	0.116825	1.11388	0.190154	0.723492
LK0328	1	0.578493	1.44683	0.125462	0.997365
LK0333	1	1.17658	2.95736	1.16915	3.46285
LK0351	1	0.888367	1.6262	0.424059	1.44988
LK0354	1	0.961912	1.30387	1.81514	2.39975
LK0364	1	1.02518	0.493571	2.57715	2.28617
LK0366	1	0.459582	0.399143	2.23078	1.87492
LK0370	1	-1.77002	-0.235405	2.45691	1.44703
LK0376	1	1.57375	0.593126	2.24526	2.0822
LK0380	1	0.404269	0.00346396	1.32836	0.653788
LK0415	1	0.187064	2.75299	-1.1101	1.17383
LK0417	1	0.227086	0.70379	1.34611	1.37053
LK0424	1	1.13172	1.753	2.18178	3.18432
LK0435	1	1.29509	2.00603	2.02286	3.29207
LK0444	1	0.923643	2.05047	1.12563	2.51591
LK0453	1	0.999555	0.787026	1.89526	1.95604
LK0471	1	0.593041	1.06642	1.80868	2.15633
LK0491	1	0.558247	1.89414	0.176535	1.49151
LK0497	1	0.889897	1.22556	1.72572	2.23963
LK0502	1	0.767882	2.28566	1.07304	2.70307
LK0519	1	0.79232	2.47066	0.947882	2.77365
LK0523	1	0.363315	2.18406	-0.257861	1.3842
LK0528	1	0.697725	2.59498	-0.0253317	2.00791
LK0533	1	0.412702	1.74261	0.167428	1.33161
LK0540	1	0.975939	2.1313	0.602183	2.11803
LK0549	1	0.373866	2.14728	0.0356445	1.61585
LK0550	1	0.47913	2.74024	-0.525588	1.69567
LK0569	1	0.26318	2.4771	-0.75311	1.22437
LK0573	1	0.743776	2.05843	-0.0350943	1.46228
LK0577	1	0.403601	1.8895	-0.167942	1.17181
LK0599	1	0.399672	2.22774	0.22427	1.86885
LK0602	1	0.248453	2.41529	-0.181775	1.68509
LK0613	1	-0.400392	1.74926	0.721902	1.84538
LK0618	1	-0.190818	0.0878837	0.682115	0.147175
LK0643	1	0.195853	1.86417	0.737898	1.97495
LK0644	1	0.68797	1.87009	0.564769	1.82253
LK0645	1	0.561145	2.73253	0.00643568	2.17454
LK0650	1	-0.298311	1.65856	-0.458578	0.674989
LK0652	1	0.234092	2.2003	-0.0657603	1.57615
LK0654	1	-0.673625	1.15169	1.58197	2.03426
LK0665	1	0.521474	1.87725	-0.308808	1.03072
LK0679	1	0.400095	2.27934	-0.125774	1.60032
LK0687	1	0.870638	2.34553	0.195451	1.96031
LK0693	1	0.72385	1.77302	0.770979	1.91403
LK0700	1	0.721022	2.36688	-0.258376	1.5666
LK0704	1	0.69258	2.21301	-0.347993	1.33073
LK0719	1	-0.453778	3.75704	-2.63629	0.7823
LK0723	1	0.271254	2.87105	-1.15745	1.24862
LK0729	1	1.6562	3.05196	1.68951	4.03339
LK0733	1	0.783607	1.69999	1.15523	2.19241
LK0754	1	1.24981	0.299962	2.81104	2.30642
LK0765	1	0.32417	1.40717	0.795293	1.57032
LK0767	1	0.358666	1.02599	-0.235016	0.246728
LK0786	1	0.960368	2.77857	0.473101	2.64741
LK0795	1	1.46662	1.44487	1.13394	1.91776
LK0811	1	0.845172	1.68509	-0.182137	0.954357
LK0822	1	1.31641	0.227797	2.55338	1.99857
LK0834	1	1.39467	-1.06103	1.781	0.00299135
LK0837	1	1.49671	0.562276	2.18228	1.99374
LK0839	1	0.759424	0.312283	1.9475	1.52895
LK0844	1	0.971317	0.512877	1.94617	1.72838
LK0854	1	0.784991	2.19601	0.126325	1.74753
LK0859	1	1.0651	1.43958	0.0850563	0.95316
LK0861	1	0.399889	0.644513	1.32592	1.29277
LK0894	1	1.10947	1.78448	0.557746	1.73048
LK0897	1	0.969041	0.903384	1.20497	1.44109
LK0899	1	0.723931	2.05462	-0.240672	1.27045
LK0901	1	0.557969	2.24287	-0.0324227	1.64922
LK0924	1	0.826822	2.93948	0.571403	2.89826
LK0926	1	-0.028784	1.27285	0.399398	1.07389
LK0933	1	0.503026	1.72648	0.634703	1.74284
LK0936	1	0.265231	5.34898	-1.82378	3.11777
LK0948	1	0.407118	2.21147	0.105947	1.74436
LK0954	1	0.519031	1.36426	0.989934	1.70541
LK0961	1	1.28972	2.44548	1.34175	3.10869
LK0966	1	0.115847	1.31849	0.232642	0.967018
LK1006	1	0.887248	1.56907	1.59182	2.46077
LK1019	1	0.917809	0.0311349	1.58485	0.916046
LK1066	1	-0.224345	0.353012	1.21984	0.904179
LK1076	1	0.909144	1.67993	0.232419	1.32835
LK1088	1	1.1554	2.29604	1.18698	2.81766
LK1101	1	0.968244	1.08844	1.5625	1.9532
LK1111	1	0.825581	0.771416	0.851821	0.9861
LK1115	1	0.90556	2.60031	-0.855814	1.25369
LK1127	1	0.630595	1.3911	0.227066	1.03455
LK1131	1	1.88093	2.08502	1.85692	3.21931
LK1143	1	0.842471	1.71936	0.326047	1.45342
LK1205	1	0.493378	-0.181219	3.61289	2.55848
LK1206	1	0.103897	-0.615125	2.33103	0.95207
LK1214	1	0.605146	0.462945	0.739366	0.574697
LK1221	1	0.619484	0.986327	1.35121	1.6578
LK1225	1	0.919465	1.65646	1.81846	2.75546
LK1231	1	0.38177	1.13496	1.52545	1.96583
LK1235	1	0.839995	-0.0675876	1.46848	0.710868
LK1238	1	0.990558	0.873811	1.89685	2.0443
LK1241	1	0.439475	1.64485	2.0648	2.96916
LK1250	1	0.820676	0.283513	1.63641	1.21565
LK1252	1	0.885846	2.46575	-0.148155	1.76631
LK1255	1	0.559611	1.12915	0.771077	1.27008
LK1273	1	0.821767	2.26953	1.00258	2.62249
LK1275	1	0.922594	2.48698	0.415363	2.30294
LK1277	1	-0.0722872	2.07872	-0.753295	0.825719
LK1285	1	0.70856	1.48692	0.664297	1.53028
LK1286	1	0.166855	0.701739	0.421527	0.522859
LK1300	1	1.08811	3.13839	0.298111	2.84728
LK1304	1	0.571734	2.2534	0.15636	1.83241
LK1317	1	0.346118	1.76592	-0.498477	0.745888
LK1319	1	0.92254	-0.0153899	1.40246	0.702696
LK1320	1	1.21573	1.60948	1.02095	1.97907
LK1325	1	0.956909	1.68022	0.988313	2.01998
LK1331	1	0.872618	1.41976	-0.425451	0.46643
LK1332	1	0.805587	0.0330931	1.37409	0.725249
LK1345	1	1.05876	3.0025	0.340516	2.75013
LK1346	1	0.959159	1.06182	2.23265	2.53948
LK1355	1	0.570886	0.740666	0.385406	0.528761
LK1366	1	0.422312	0.398252	1.15699	0.891944
LK1378	1	0.897871	1.21461	1.4022	1.93278
LK1379	1	1.26138	0.276459	1.48145	1.06687
LK1397	1	1.08891	1.86771	-0.267406	1.05904
LK1411	1	0.897573	0.097316	2.02128	1.3814
LK1418	1	0.942643	0.663815	1.2176	1.21301
LK1419	1	0.862865	2.23129	0.26205	1.90696
LK1426	1	0.968277	0.630562	1.27947	1.23633
LK1433	1	0.434266	2.40555	-0.822575	1.08927
LK1442	1	1.00661	0.503217	0.733152	0.609296
LK1449	1	0.955853	1.50617	0.47736	1.37857
LK1455	1	1.17736	0.300945	2.19323	1.74235
LK1463	1	0.823589	-0.715556	1.81963	0.383888
LK1471	1	0.501	1.44487	1.1113	1.89705
LK1475	1	0.0212054	-0.432945	1.14452	0.0491243
LK1480	1	0.774236	1.22234	1.14735	1.70743
LK1487	1	0.81418	1.24152	1.04041	1.62881
LK1488	1	0.0282812	0.866768	0.790984	1.02584
LK1493	1	0.28413	2.46136	-1.10613	0.885749
LK1497	1	-2.26605	2.74467	-0.384773	1.8289
LK1502	1	-1.92828	1.07236	0.402674	0.876337
LK1512	1	0.257728	1.94517	-0.0915624	1.29735
LK1534	1	1.08676	1.43592	0.811408	1.61382
LK1541	1	0.463865	1.80978	0.832529	2.00709
LK1552	1	-0.150106	2.16315	-1.24138	0.463774
LK1558	1	0.916108	1.3253	1.30336	1.9531
LK1566	1	0.865889	0.84326	0.719049	0.93653
LK1574	1	0.391947	-0.160222	0.875874	0.0762149
LK1576	1	0.941768	2.47159	0.405362	2.2784
LK1577	1	0.183315	1.45605	0.460117	1.31266
LK1579	1	0.752338	0.00996776	1.50517	0.822004
LK1591	1	0.77726	1.61152	-0.348903	0.728247
LK1637	1	0.443307	1.38452	0.571605	1.34308
LK1657	1	0.171878	1.36718	0.735892	1.476
LK1677	1	0.476967	2.13612	-1.33917	0.347293
LK1682	1	0.555113	0.395959	0.30623	0.111549
LK1693	1	1.26793	1.23462	0.393925	1.03064
LK1708	1	1.19224	0.104095	1.4196	0.837887
LK1712	1	0.919265	1.44435	-0.145357	0.747201
LK1719	1	0.171241	0.845888	0.507577	0.745748
LK1868	1	0.613345	-0.150044	0.284366	-0.454595
LK1976	1	0.0498482	0.452588	0.691861	0.520889
PR1118	0	-3.41466	1.28813	-2.38552	-1.45791
PR1120	0	-2.1912	-0.689113	-0.492501	-1.70433
PR1121	0	-1.02714	-1.27904	1.20775	-0.739368
PR1123	0	-0.223176	1.02874	-2.90078	-2.18862
PR1127	0	-1.73559	-0.0144106	-1.21243	-1.68789
PR1128	0	-2.55343	0.176821	-2.78246	-2.93255
PR1132	0	0.721411	-0.376387	-0.304528	-1.2196
PR1133	0	-2.91476	-0.0907453	-1.19626	-1.74946
PR1143	0	-2.70835	0.123861	-1.03972	-1.39162
PR1144	0	-2.50009	0.439396	-0.543811	-0.622448
PR1149	0	-2.7232	-0.110758	-1.19234	-1.76589
PR1151	0	-2.22227	-1.32823	0.912862	-1.05827
PR1152	0	-0.0217832	-1.50144	0.747718	-1.38256
PR1154	0	-2.22633	-0.00342078	-0.521345	-1.04483
PR1158	0	-2.77525	-0.453573	-0.646564	-1.60963
PR1160	0	-1.3523	-0.780235	-1.56598	-2.77727
PR1167	0	-1.48966	0.160828	0.236634	-0.187298
PR1168	0	-0.0334399	-0.617879	-0.377142	-1.52757
PR1172	0	-2.98627	0.771076	-1.38636	-1.06128
PR1178	0	-0.00249084	-0.0392857	-0.653392	-1.20148
PR1180	0	-0.00389899	-2.31808	1.17007	-1.81313
PR1181	0	-2.8109	0.446726	-0.358505	-0.445635
PR1188	0	-0.59714	1.31799	-2.25821	-1.31161
PR1190	0	0.202563	-0.352456	-0.494963	-1.36983
PR1194	0	-0.316037	-0.295982	-0.354137	-1.18454
PR1199	0	-3.41588	0.136983	-0.532238	-0.914355
PR1201	0	-1.0529	-0.849961	0.320598	-1.12156
PR1204	0	-1.88892	-0.863504	0.870171	-0.632468
PR1205	0	0.666546	-1.6568	1.09025	-1.22468
PR1207	0	0.0436082	-1.18674	-0.379035	-2.09831
PR1208	0	-2.45054	-1.90153	0.945613	-1.60177
PR1213	0	-0.797428	-1.65397	0.865723	-1.42721
PR1214	0	-1.12673	-0.613614	1.53578	0.226252
PR1218	0	-2.77882	-0.190739	-0.0896272	-0.837353
PR1220	0	-0.699658	0.835061	-1.24049	-0.863857
PR1223	0	-1.31474	-1.97957	0.72617	-1.88053
PR1230	0	-2.11714	-0.319158	-0.208348	-1.07439
PR1231	0	-0.546696	-0.542431	-0.114756	-1.21212
PR1233	0	-3.22976	-1.53957	-0.584394	-2.63905
PR1235	0	-1.55679	-0.0073505	-0.00649019	-0.57788
PR1236	0	-0.352812	-1.19953	0.896138	-0.944833
PR1242	0	-0.625003	-0.0961778	-0.864922	-1.45185
PR1244	0	-1.8438	-0.0402729	-1.10352	-1.61415
PR1247	0	-2.12534	-0.858901	-0.807089	-2.16188
PR1248	0	-0.486541	0.137226	-1.50318	-1.80214
PR1251	0	-2.31111	-1.0057	0.73402	-0.899229
PR1258	0	-1.8656	-2.00996	0.274486	-2.32404
PR1264	0	-0.706804	-0.987409	-0.10795	-1.65099
PR1266	0	-0.509123	-2.18242	0.717017	-2.0918
PR1268	0	-0.783406	0.563698	-0.252793	-0.231948
PR1271	0	-0.0448209	0.187397	-0.236814	-0.593734
PR1272	0	-2.34204	0.665245	-0.113577	-0.00304832
PR1273	0	-1.75052	0.182976	-0.230667	-0.592535
PR1274	0	-0.885655	1.27196	-1.05288	-0.255253
PR1278	0	-1.79979	-2.14295	1.21098	-1.60055
PR1281	0	-2.88338	0.725557	-0.482591	-0.280218
PR1283	0	-1.83171	-0.215414	-0.996478	-1.69144
PR1284	0	-1.23251	0.276742	-0.0182904	-0.304505
PR1285	0	-2.24793	-0.0738077	-0.397406	-1.00188
SA0783	0	-0.388731	-0.348431	-0.836594	-1.67826
SA0786	0	-0.769316	0.431403	-1.27793	-1.30186
SA0788	0	-0.0277193	-1.04969	-3.26577	-4.60142
SA0793	0	-0.738144	1.51776	-3.01953	-1.80808
SA0797	0	0.466401	-0.445424	-1.99066	-2.83079
SA0798	0	0.45049	0.218551	-0.677126	-0.96528
SA0800	0	0.534628	-0.665333	-2.65776	-3.66088
SA0801	0	0.601247	-1.28467	0.346097	-1.53307
SA0807	0	-1.00375	0.655902	-2.21093	-1.93062
SA0808	0	0.984036	0.320813	-0.602541	-0.794776
SA0810	0	-0.592593	-0.327973	-0.586671	-1.42922
SA0812	0	0.612302	-0.276016	-0.0891357	-0.922204
SA0817	0	-0.0244346	0.514745	-2.76721	-2.58059
SA0818	0	-0.217786	-1.07238	-0.297109	-1.90899
SA0822	0	1.05244	-0.782508	-0.415352	-1.72719
SA0823	0	-0.401	0.814892	-0.762133	-0.446528
SA0825	0	-0.819496	-0.997293	-0.164088	-1.71222
SA0827	0	0.253884	-1.34674	-2.80507	-4.47719
SA0833	0	0.984265	-0.10203	-0.569578	-1.18758
SA0841	0	0.431416	-1.51901	0.102448	-1.9903
SA0860	0	0.540659	-2.05219	-0.415889	-2.9977
SA0895	0	-1.21294	-0.624439	-1.86316	-2.89323
SA0899	0	-1.51177	0.0148559	-0.618584	-1.11549
SA0912	0	-0.116924	-1.45994	0.0734527	-1.95774
SA0914	0	0.789922	-0.184575	0.333634	-0.444074
SA0925	0	1.22989	0.0549275	-1.34635	-1.74102
SA0952	0	-0.505117	-0.902091	-1.48519	-2.82527
SA0960	0	-0.884264	-0.142207	-0.747072	-1.39011
SA0962	0	0.300664	-0.511232	-1.03967	-2.02684
SA0980	0	0.384427	-0.412851	-0.399215	-1.34267
SA0984	0	-0.445383	-1.6688	0.322073	-1.93926
XA0016	0	-1.07472	-0.50146	0.385302	-0.713788
XA0036	0	-3.19488	-1.43187	0.479483	-1.55831
XA0045	0	-0.644625	-1.02984	-0.436469	-1.9939
XA0114	0	-0.38195	-0.906625	-0.0276944	-1.49679
XA0133	0	-1.4859	-0.82381	-0.32481	-1.68569
XA0190	0	-0.430024	-2.25247	-0.481941	-3.25844
XA0208	0	-1.0953	-0.63891	-0.192668	-1.37988
XA0210	0	-1.14792	-1.37596	-0.855263	-2.72313
XA0278	0	-2.0546	-1.59337	-1.86506	-3.86416
XA0288	0	-2.67571	-1.29607	-3.12792	-4.72179
XA0314	0	-3.2348	-2.15526	-1.40084	-4.00162
XA0334	0	-0.993657	-0.80626	-2.12608	-3.31557
XA0335	0	-1.13607	-1.43689	-0.324293	-2.29845
XA0336	0	-1.45515	-0.855527	-2.21362	-3.44492
XA0391	0	-1.84518	-1.71288	-2.02228	-4.12749
XA0393	0	-1.77492	-2.24419	-0.466991	-3.23648
XA0408	0	-2.38443	-0.186634	-2.38113	-2.92905
XA0417	0	-1.07756	-1.42892	-0.146	-2.12742
XA0421	0	-3.58742	-1.52441	-2.10846	-4.01779
XA0423	0	-2.75251	-0.642423	-1.44003	-2.52423
XA0427	0	-1.42271	-1.09164	-1.59983	-3.11972
XA0431	0	-1.32609	-1.40108	-1.19739	-3.06117
XA0433	0	-2.05032	-1.49922	-1.63211	-3.55693
XA0456	0	-1.12849	-1.93219	-1.16689	-3.56452
XA0461	0	-4.19861	-2.1062	-2.30809	-4.78232
XA0462	0	-1.09758	-2.41213	-1.60039	-4.44108
XA0470	0	-4.32387	-2.04919	-1.68192	-4.15261
XA0481	0	-1.37929	-1.48804	-0.396176	-2.41536
XA0483	0	-2.09867	-1.3888	-0.310759	-2.23797
XA0488	0	-3.90911	-1.64823	-1.87126	-3.9247
XA0501	0	-0.96896	-1.84937	-1.01501	-3.34277
XA0506	0	-1.33714	-2.08752	-0.529752	-3.13717
XA0511	0	-1.62646	-1.72137	-0.101682	-2.37942
XA0539	0	-2.21622	-0.779829	-2.01514	-3.18767
XA0554	0	-1.53242	-2.36628	-1.23057	-4.05697
XA0556	0	-3.91718	-2.03145	-1.37515	-3.85429
XA0563	0	-2.12647	-1.48627	-0.575721	-2.57781
XA0611	0	-4.32831	-2.31856	-0.584015	-3.4179
XA0621	0	-0.652583	-1.84679	-1.15553	-3.46871
XA0627	0	-0.946625	-4.25825	-0.817424	-5.57158
XA0634	0	-0.840518	-0.651531	-0.966811	-2.10054
XA0666	0	-3.72728	-1.299	-1.08528	-2.85653
XA0669	0	-3.63224	-2.23614	-0.174874	-2.96126
XA0686	0	-0.985062	-2.25497	-0.456315	-3.2375
XA0688	0	-1.27817	-0.126148	-1.29233	-1.87273
XA0690	0	-3.76209	-1.36695	-0.603406	-2.48378
XA0693	0	-0.721675	-1.74357	0.0593956	-2.2543
XA0720	0	-2.06073	-1.86387	1.34337	-1.20031
XA0741	0	-2.01289	-1.56119	-2.31826	-4.24647
XA0760	0	-4.06441	-1.64306	-0.352123	-2.53013
XA0768	0	-1.46835	-1.50534	-1.08718	-3.06466
XA0775	0	-0.878397	-1.32769	-1.36017	-3.13664
XA0794	0	-1.67683	-0.899173	-0.634973	-2.04475
XA0802	0	-2.14194	-2.32022	-1.08287	-3.87582
XA0816	0	-1.25074	-1.03397	-0.632861	-2.17764
XA0825	0	-1.20837	-1.46483	-0.571719	-2.5527
XA0826	0	-1.95343	-1.31737	-0.237538	-2.09956
XA0828	0	-0.559745	-2.39085	-0.914912	-3.79285
XA0850	0	-0.691511	-1.76397	-0.528956	-2.81281
XA0855	0	-1.38783	-1.82581	-2.16632	-4.3722
XA0860	0	-0.503287	-2.2235	-1.20249	-3.88847
XA0868	0	-0.668297	-2.03053	-0.978019	-3.49015
XA0878	0	-4.15526	-2.44937	-0.73733	-3.68896
XA0885	0	-4.16945	-0.959373	-0.628386	-2.09894
XA0899	0	-1.88228	-2.84096	-1.44968	-4.73218
XA0904	0	-3.39087	-1.54805	-0.0520447	-2.16065
XA0914	0	-4.51803	-0.766432	-2.032	-3.18969
XA0916	0	-4.69784	-0.551791	-3.25043	-4.08936
XA0930	0	-2.26346	-1.61084	0.689265	-1.54546
XA0932	0	-1.27016	-2.62118	1.45449	-1.8562
XA0934	0	-1.51635	-1.15283	0.210037	-1.52563
XA0955	0	-0.884719	-2.29529	-1.42075	-4.1599
XA0966	0	-1.37838	-1.03404	-0.926685	-2.44644
XA0980	0	-3.69676	-1.10951	-1.92916	-3.4388
XA0982	0	-2.37573	-1.11303	-0.442346	-2.08248
XA0984	0	-1.13402	-2.25544	-1.2997	-4.00933
XA0989	0	-1.35219	-1.31583	-0.508887	-2.34619
XA0990	0	-0.668596	-1.43721	-1.11192	-3.01914
XA0992	0	-1.25717	-1.71396	-0.986212	-3.18099
XB0007	0	-1.24428	-1.30453	-1.45549	-3.20065
XB0008	0	-2.55852	-1.62534	-0.10362	-2.28513
XB0011	0	-3.79691	-0.772512	-0.560852	-1.85026
XB0015	0	-2.12424	-0.942551	-1.90642	-3.251
XB0020	0	-2.26059	-1.52133	0.45482	-1.67035
XB0021	0	-4.12244	-1.38004	-0.265767	-2.18807
XB0028	0	-4.31523	-1.55433	-0.598164	-2.66641
XB0040	0	-1.47386	-1.66638	-0.0182798	-2.24813
XB0059	0	-1.90113	-0.719227	-1.6061	-2.75294
XB0077	0	-1.0334	-2.01297	0.323161	-2.28253
XB0078	0	0.92185	-2.21623	-0.685358	-3.40823
XB0083	0	-4.30637	-1.62813	-1.6724	-3.72272
XB0126	0	-1.31806	-1.22922	-0.833165	-2.55615
XB0149	0	-0.415176	-0.361915	-0.353166	-1.24961
XB0249	0	-0.642425	-2.35414	1.20519	-1.8171
XB0290	0	-0.757579	-1.37921	-1.09785	-2.94826
XB0312	0	-1.13005	-1.46758	-0.782609	-2.74833
XB0327	0	-0.932268	-1.07568	-0.71113	-2.29095
XB0330	0	-0.962993	-1.31934	-2.53762	-4.20518
XB0343	0	-0.906255	-1.78106	0.264191	-2.10449
XB0361	0	-0.372588	-2.37438	0.710281	-2.28998
XB0370	0	-0.785144	-2.45147	-0.570314	-3.53831
XB0406	0	-0.752534	-1.91702	0.300648	-2.20715
XB0456	0	-0.278046	-0.92026	-1.73205	-3.06923
XB0471	0	-0.786719	-1.26608	-1.06309	-2.80331
