# Supplementary material for: A miRNA-based diagnostic model predicts resectable lung cancer in humans with high accuracy
Source: Commun Biol. 2020 Mar 19;3:134. doi: 10.1038/s42003-020-0863-y (PMC7081195; doi:10.1038/s42003-020-0863-y)
Supplement: Supplementary file 6 — Supplementary Data 4 [file 42003_2020_863_MOESM6_ESM.xlsx]

## Sheet: Source data of Figure 4
Sample ID	LK(1), Non-LK (0)	hsa-miR-1268b (Diagnostic Index)	hsa-miR-6075 (Diagnostic Index)	Two-miRNA panel (Diagnostic Index)
BC0983	0	-1.62172	-1.58497	-3.63635
BC1053	0	-0.0383301	0.306772	-0.32236
BC1089	0	0.204369	-0.931531	-1.21214
BC1094	0	0.186315	-0.866258	-1.1705
BC1269	0	-0.181621	-0.842958	-1.51723
BC1284	0	-1.49796	0.0896996	-1.9809
BC1305	0	-0.337295	-1.18378	-1.98466
BC1347	0	1.12345	-3.17465	-2.34437
BC1348	0	-0.611737	-0.947955	-2.04349
BC1366	0	-0.807672	-0.75691	-2.06474
BC1433	0	0.0919932	-1.59239	-1.92896
BC1445	0	1.17756	-2.69079	-1.8477
BC1451	0	0.652878	-2.83725	-2.50647
BC1453	0	-0.335271	-0.368968	-1.23741
BC1509	0	0.696967	-2.82711	-2.4531
BC1587	0	0.322562	-1.92622	-2.00366
LK0002	1	1.81483	0.684528	1.87678
LK0003	1	3.51295	0.500017	3.40659
LK0005	1	0.769471	1.80041	1.85173
LK0006	1	0.443633	1.4205	1.17834
LK0007	1	1.68614	2.01292	2.963
LK0011	1	1.26513	2.26242	2.77007
LK0012	1	0.572901	1.95868	1.79986
LK0013	1	-0.240377	3.05114	1.98552
LK0014	1	-0.25099	1.75327	0.787889
LK0015	1	0.839263	1.90474	2.01696
LK0017	1	0.564828	2.51936	2.30458
LK0018	1	-1.14745	2.08728	0.196674
LK0019	1	1.19055	1.25524	1.7743
LK0020	1	-0.15327	1.60367	0.74881
LK0021	1	-0.228542	1.97672	1.0147
LK0022	1	-0.332869	2.33082	1.23421
LK0023	1	0.737718	2.65039	2.59735
LK0024	1	0.43829	2.51322	2.1724
LK0025	1	-0.42561	1.4681	0.352406
LK0026	1	0.473349	2.11028	1.83894
LK0028	1	-1.02524	3.25438	1.38634
LK0029	1	0.0916155	2.33513	1.66275
LK0030	1	-0.771073	2.82093	1.24414
LK0031	1	-0.651594	2.79208	1.33727
LK0032	1	0.344899	3.19691	2.70428
LK0033	1	-0.808694	2.39465	0.816643
LK0034	1	0.700314	1.65567	1.65018
LK0036	1	0.213631	1.8028	1.29793
LK0037	1	-0.606201	1.91171	0.577492
LK0038	1	0.632046	0.241298	0.288312
LK0040	1	1.46622	2.30806	3.01296
LK0041	1	-0.927269	2.82301	1.08981
LK0045	1	0.486304	1.50851	1.30152
LK0046	1	1.2018	0.874607	1.43744
LK0048	1	0.552624	1.88289	1.71027
LK0049	1	0.397899	2.1305	1.78196
LK0050	1	0.110984	2.17888	1.53922
LK0051	1	0.492638	2.12669	1.87324
LK0052	1	0.636253	1.90734	1.81627
LK0055	1	0.507759	1.40836	1.23138
LK0056	1	0.756207	1.35433	1.43048
LK0057	1	-0.142541	2.86484	1.913
LK0058	1	0.853992	1.60647	1.7589
LK0059	1	1.45755	1.42927	2.20054
LK0060	1	1.82038	2.02112	3.10478
LK0061	1	0.600863	1.8952	1.76977
LK0062	1	-0.300112	2.49733	1.41926
LK0064	1	-0.65758	4.14192	2.56584
LK0065	1	1.28539	2.19391	2.72769
LK0068	1	1.5367	0.488994	1.41974
LK0073	1	0.329952	2.0395	1.63076
LK0074	1	0.853091	1.56865	1.72341
LK0075	1	1.34494	1.76558	2.39549
LK0076	1	-0.0840651	1.92616	1.11298
LK0077	1	1.08512	2.6992	2.98949
LK0078	1	0.342541	2.07259	1.67362
LK0081	1	1.89906	1.47763	2.68641
LK0083	1	2.72122	0.449397	2.56837
LK0084	1	1.16149	1.70858	2.15986
LK0085	1	1.31898	1.5571	2.17886
LK0086	1	1.47196	3.54213	4.14737
LK0088	1	0.734069	1.03235	1.11385
LK0090	1	1.05296	1.25076	1.63259
LK0092	1	1.00623	2.27956	2.52679
LK0093	1	0.96399	0.894054	1.21735
LK0095	1	1.97227	1.305	2.60175
LK0096	1	1.42146	0.847633	1.63248
LK0097	1	0.615803	2.27751	2.13438
LK0098	1	0.312179	1.85069	1.44031
LK0100	1	-0.192133	2.47861	1.51015
LK0101	1	0.699282	1.70627	1.69542
LK0103	1	0.510724	2.44478	2.18225
LK0105	1	1.05785	1.16431	1.55841
LK0106	1	0.877607	1.70873	1.87605
LK0108	1	1.21721	0.749297	1.33825
LK0110	1	0.386112	1.62116	1.30432
LK0111	1	0.370277	1.70473	1.36492
LK0113	1	-0.491869	1.95737	0.733612
LK0114	1	-0.142496	1.28523	0.468338
LK0117	1	-0.661784	3.40888	1.8912
LK0118	1	0.979916	1.72296	1.99139
LK0119	1	1.25192	1.50555	2.06463
LK0120	1	1.14726	1.4753	1.93228
LK0121	1	0.861034	1.90377	2.03785
LK0124	1	-0.224303	2.61691	1.60447
LK0126	1	0.569743	1.38519	1.27219
LK0127	1	-0.317199	2.50898	1.41283
LK0128	1	-0.177042	2.55016	1.59069
LK0130	1	-0.574869	2.80379	1.42473
LK0131	1	-0.0466733	2.44637	1.62616
LK0132	1	1.06776	1.63459	1.99845
LK0134	1	-0.550703	3.32769	1.92805
LK0135	1	1.36443	2.1794	2.79346
LK0139	1	0.881329	1.4535	1.64634
LK0141	1	-0.374596	2.12979	1.00861
LK0143	1	0.972383	2.03429	2.2686
LK0144	1	0.543906	1.6034	1.44592
LK0147	1	0.67475	2.1648	2.09026
LK0148	1	1.0892	2.07952	2.42682
LK0149	1	1.22216	1.82968	2.33131
LK0150	1	2.46188	3.47221	5.07361
LK0151	1	0.540635	2.24765	2.03188
LK0154	1	-0.194565	2.06068	1.12548
LK0158	1	-1.67114	1.78409	-0.60445
LK0159	1	-0.285271	2.4418	1.38332
LK0160	1	0.956358	1.82622	2.06227
LK0163	1	0.420349	1.46875	1.19918
LK0165	1	-0.187113	1.56427	0.678919
LK0167	1	0.963379	1.6082	1.8699
LK0170	1	0.952847	1.12348	1.41604
LK0171	1	0.935397	1.84875	2.06191
LK0172	1	0.86997	2.12283	2.24714
LK0173	1	1.35793	1.60403	2.26074
LK0174	1	0.371232	2.19857	1.81755
LK0175	1	-0.637154	2.26471	0.86938
LK0176	1	0.606324	1.60848	1.513
LK0178	1	0.775232	1.92435	1.97085
LK0179	1	0.363045	1.85992	1.49962
LK0180	1	0.610033	2.24907	2.1026
LK0183	1	1.25955	2.20547	2.71241
LK0184	1	1.21712	1.28855	1.83135
LK0189	1	1.04665	1.52178	1.87415
LK0190	1	0.145312	2.12648	1.52563
LK0191	1	0.759942	3.14502	3.07198
LK0192	1	0.546132	2.1597	1.95694
LK0193	1	2.276	1.07864	2.69853
LK0194	1	-0.620856	3.221	1.7603
LK0196	1	0.395396	1.08436	0.82266
LK0198	1	-0.02902	2.02372	1.25727
LK0200	1	0.694056	1.01434	1.05736
LK0205	1	1.73114	1.86665	2.87424
LK0206	1	0.235867	1.32307	0.881416
LK0207	1	0.536311	1.36297	1.21843
LK0209	1	1.04769	1.64802	1.99065
LK0211	1	0.411636	1.40474	1.13193
LK0212	1	0.358118	1.38383	1.05927
LK0214	1	0.0623665	2.3116	1.61197
LK0215	1	0.0968527	2.26752	1.60616
LK0218	1	0.827605	1.28754	1.44081
LK0219	1	0.46036	1.3722	1.1509
LK0220	1	0.773041	1.22533	1.32934
LK0221	1	0.400292	1.60707	1.30563
LK0223	1	0.929606	0.497592	0.820356
LK0225	1	0.271192	1.43298	1.01727
LK0226	1	-0.136558	1.71253	0.865085
LK0227	1	-0.472477	1.71892	0.534922
LK0228	1	0.152379	1.85156	1.28126
LK0230	1	1.29112	0.435977	1.12561
LK0234	1	0.617056	1.48718	1.41279
LK0237	1	0.556831	2.42823	2.21324
LK0238	1	1.05648	0.601369	1.04218
LK0239	1	1.06673	1.57643	1.94421
LK0240	1	1.51319	0.613871	1.51045
LK0241	1	0.760278	1.23915	1.32921
LK0242	1	2.0073	0.51599	1.91516
LK0243	1	1.19027	1.74343	2.22052
LK0244	1	0.575482	1.83295	1.68745
LK0245	1	-1.26646	2.38975	0.354268
LK0246	1	1.27332	1.85487	2.40552
LK0249	1	0.202693	2.36248	1.79887
LK0250	1	2.04083	-0.599796	0.928209
LK0252	1	5.92092	-1.09225	4.35893
LK0253	1	1.78234	0.920676	2.06026
LK0255	1	1.77315	1.48344	2.56578
LK0256	1	1.21525	1.23654	1.78191
LK0260	1	-0.301399	1.89558	0.867624
LK0261	1	-0.672124	1.89632	0.497474
LK0262	1	-4.09116	-0.143147	-4.78776
LK0263	1	0.895799	0.379581	0.678607
LK0265	1	1.01239	0.245817	0.672884
LK0268	1	0.464426	1.90655	1.64368
LK0269	1	0.350977	0.989093	0.691099
LK0270	1	1.53847	-0.443761	0.568427
LK0271	1	1.01701	0.463453	0.876563
LK0272	1	0.451838	1.04936	0.847107
LK0274	1	1.30244	0.339363	1.04857
LK0275	1	0.737144	0.353013	0.495612
LK0277	1	0.376258	1.63282	1.30513
LK0278	1	0.381457	1.27999	0.987637
LK0279	1	0.20505	1.11337	0.658798
LK0280	1	-0.0613646	1.59998	0.837362
LK0281	1	1.71325	1.47952	2.50227
LK0283	1	1.52706	2.46604	3.21831
LK0284	1	2.08463	1.56337	2.95044
LK0285	1	-0.025624	1.62956	0.900163
LK0286	1	0.461921	1.51918	1.28688
LK0288	1	0.297476	1.89107	1.46253
LK0289	1	2.32337	1.68257	3.29827
LK0290	1	0.917653	2.16197	2.33063
LK0291	1	0.194578	2.29974	1.73337
LK0292	1	0.507535	2.55832	2.2829
LK0294	1	-0.996602	2.45091	0.680134
LK0295	1	0.916791	1.78056	1.98093
LK0296	1	0.938431	2.18942	2.37652
LK0299	1	0.750502	1.697	1.73818
LK0300	1	0.722383	2.17646	2.14856
LK0301	1	1.39514	1.55276	2.25107
LK0302	1	0.822658	1.37314	1.51416
LK0303	1	0.585279	2.29902	2.12352
LK0304	1	0.796611	1.85397	1.92786
LK0305	1	0.649482	1.9543	1.87246
LK0306	1	1.07714	2.37341	2.68355
LK0307	1	0.356213	1.36942	1.04419
LK0308	1	0.487688	1.65799	1.43961
LK0309	1	0.24539	2.12448	1.62391
LK0310	1	1.40902	1.09824	1.84924
LK0313	1	-0.531645	2.426	1.12243
LK0314	1	0.676275	1.65069	1.62157
LK0315	1	2.34055	1.00768	2.6982
LK0317	1	1.33043	1.16546	1.83211
LK0318	1	0.633742	1.8478	1.75931
LK0319	1	0.954219	1.35482	1.62899
LK0320	1	1.93604	0.758869	2.06602
LK0321	1	0.320254	1.59638	1.21579
LK0322	1	0.359875	1.69317	1.34395
LK0325	1	1.28071	1.57659	2.1584
LK0326	1	1.02561	0.851122	1.23972
LK0327	1	-0.0109813	0.16601	-0.423744
LK0331	1	2.33554	1.43761	3.0864
LK0332	1	3.47148	0.47293	3.34035
LK0334	1	2.09871	1.43477	2.8469
LK0335	1	2.07007	0.351038	1.82708
LK0336	1	2.59003	0.144688	2.15845
LK0337	1	2.22393	2.1879	3.66097
LK0338	1	1.44845	1.28731	2.06162
LK0339	1	2.61624	1.80228	3.70069
LK0342	1	3.18019	0.348315	2.93501
LK0343	1	2.55143	-0.0442464	1.94704
LK0344	1	1.19011	1.71223	2.19183
LK0345	1	1.48104	2.15247	2.88548
LK0347	1	1.90716	0.709907	1.99235
LK0348	1	1.78544	0.128336	1.3387
LK0349	1	2.29864	0.462877	2.158
LK0350	1	0.971731	1.01279	1.33369
LK0352	1	1.38301	1.81274	2.47671
LK0353	1	-0.0220686	2.61181	1.80208
LK0355	1	1.52166	1.62122	2.44024
LK0356	1	1.48255	1.77999	2.54632
LK0357	1	1.07136	1.48976	1.86958
LK0358	1	2.58943	0.425994	2.41513
LK0360	1	1.60766	0.934303	1.898
LK0361	1	1.43592	1.05596	1.83748
LK0362	1	1.70608	1.72334	2.71811
LK0365	1	0.367625	2.1084	1.73147
LK0367	1	0.853125	1.63723	1.78617
LK0368	1	2.13863	1.17119	2.64578
LK0369	1	2.37057	1.83149	3.48168
LK0371	1	1.38527	1.15533	1.8777
LK0372	1	1.34948	1.01027	1.70924
LK0373	1	1.24973	1.34299	1.91376
LK0374	1	-1.01869	2.53373	0.733791
LK0377	1	1.7972	1.01876	2.16484
LK0378	1	0.811422	0.288565	0.510965
LK0381	1	0.396142	1.79667	1.47488
LK0382	1	1.30838	1.17133	1.81543
LK0384	1	1.27012	1.1701	1.77604
LK0385	1	0.391498	2.01804	1.6727
LK0386	1	0.434086	0.736619	0.543317
LK0387	1	0.132586	2.51945	1.87231
LK0388	1	1.25062	1.22144	1.80349
LK0389	1	0.580723	2.25591	2.07953
LK0390	1	1.71119	0.265768	1.39012
LK0392	1	0.223332	2.23952	1.70706
LK0393	1	0.673695	1.85445	1.80536
LK0394	1	0.21649	2.43651	1.88038
LK0395	1	0.374417	2.32262	1.93418
LK0396	1	0.647747	2.49748	2.36751
LK0398	1	-0.902838	2.11532	0.466997
LK0399	1	-3.59403	2.30474	-2.05167
LK0401	1	0.871939	1.28947	1.48693
LK0402	1	0.685023	2.08455	2.02713
LK0403	1	-0.239129	2.25196	1.25585
LK0404	1	1.65705	1.84358	2.77903
LK0405	1	0.143594	2.47246	1.84034
LK0406	1	0.796213	1.3635	1.47888
LK0407	1	0.656129	1.73427	1.67787
LK0409	1	0.599279	2.42396	2.25179
LK0410	1	1.22079	1.22356	1.77557
LK0411	1	0.446445	2.16042	1.85788
LK0412	1	2.36792	0.414231	2.18281
LK0413	1	0.751016	1.09633	1.18932
LK0414	1	0.662968	0.557539	0.608474
LK0416	1	-0.184094	1.72576	0.829636
LK0418	1	0.691336	2.70773	2.6034
LK0419	1	1.16122	1.52714	1.99365
LK0422	1	0.561626	2.50807	2.29106
LK0423	1	1.04995	2.10737	2.41303
LK0425	1	0.486459	2.20177	1.93573
LK0426	1	0.65222	1.5289	1.48612
LK0427	1	-0.118467	2.05886	1.19993
LK0428	1	-0.00557891	2.27667	1.51206
LK0429	1	0.28738	2.64195	2.13918
LK0430	1	-0.124706	2.36584	1.47446
LK0432	1	1.11989	1.81732	2.2177
LK0433	1	0.511331	2.433	2.17208
LK0434	1	1.27817	1.94497	2.49277
LK0436	1	1.24331	1.47887	2.03161
LK0437	1	1.91959	1.65225	2.86665
LK0438	1	1.58115	1.69825	2.57019
LK0439	1	1.02206	2.60087	2.83648
LK0440	1	1.72668	1.7344	2.74882
LK0441	1	2.57163	1.10545	3.01876
LK0442	1	1.40259	1.11491	1.85806
LK0443	1	1.11237	1.88141	2.26881
LK0445	1	1.53683	0.795221	1.69995
LK0446	1	1.59714	1.32346	2.2434
LK0447	1	2.57532	0.39231	2.37021
LK0448	1	2.08749	0.767406	2.22531
LK0449	1	1.80772	1.93665	3.01485
LK0450	1	1.71761	1.20008	2.25106
LK0451	1	1.4598	1.11902	1.91905
LK0452	1	2.37203	0.146324	1.94189
LK0454	1	2.82922	-1.33497	1.04442
LK0455	1	0.419914	0.836076	0.620105
LK0456	1	0.905192	0.993908	1.24986
LK0457	1	0.568942	0.581231	0.536092
LK0458	1	0.994754	1.16667	1.49746
LK0459	1	1.09183	0.759919	1.22254
LK0460	1	2.4815	0.289851	2.18266
LK0465	1	1.68857	1.25489	2.27214
LK0467	1	1.4062	0.651665	1.43799
LK0468	1	0.187853	0.853138	0.403588
LK0469	1	1.04875	1.16882	1.55343
LK0470	1	0.677736	1.1582	1.17261
LK0472	1	1.80669	-0.253613	1.01062
LK0473	1	1.07917	0.986122	1.41677
LK0474	1	1.28907	1.0732	1.70637
LK0475	1	0.838159	1.35454	1.51264
LK0476	1	1.36112	0.964597	1.6791
LK0477	1	0.880776	1.96068	2.10965
LK0478	1	0.957706	1.3682	1.64472
LK0479	1	2.019	1.339	2.67959
LK0480	1	1.82702	0.322276	1.55766
LK0481	1	1.18289	0.868392	1.41284
LK0482	1	0.894663	1.82559	1.99999
LK0483	1	1.42997	0.96917	1.75215
LK0484	1	2.03059	0.192575	1.64267
LK0485	1	2.13085	-0.126224	1.45137
LK0486	1	1.41069	0.533125	1.33407
LK0487	1	1.49394	0.987065	1.83251
LK0488	1	1.4702	1.31806	2.11149
LK0489	1	2.14029	0.186641	1.74696
LK0490	1	1.75832	2.10406	3.11856
LK0492	1	1.91474	0.615598	1.91368
LK0493	1	1.97469	0.674034	2.02709
LK0494	1	0.777034	0.506521	0.675909
LK0495	1	1.33282	0.515712	1.24025
LK0496	1	1.57612	0.369615	1.34999
LK0498	1	1.17941	1.05766	1.58246
LK0499	1	0.942623	1.10931	1.39285
LK0500	1	1.82721	1.22911	2.38724
LK0501	1	2.54362	-0.263876	1.73836
LK0503	1	1.10108	0.805649	1.27363
LK0504	1	0.633994	1.27444	1.23517
LK0505	1	0.308373	1.73584	1.33145
LK0506	1	1.07262	0.666785	1.11815
LK0507	1	1.31045	0.940006	1.60593
LK0508	1	1.89056	0.163307	1.47582
LK0509	1	0.223749	2.04753	1.53188
LK0510	1	1.35321	0.790899	1.51233
LK0511	1	2.02966	0.299019	1.73909
LK0512	1	2.20384	-0.110332	1.53892
LK0513	1	1.95744	0.678631	2.01404
LK0514	1	2.55681	1.10667	3.00505
LK0515	1	1.50084	1.24046	2.07117
LK0516	1	3.00468	-0.00251927	2.43858
LK0517	1	2.7698	-1.31781	1.00067
LK0518	1	2.2395	-1.32476	0.463885
LK0520	1	3.12282	-0.102848	2.46498
LK0521	1	2.45133	0.0456672	1.92915
LK0522	1	1.15821	0.771961	1.29995
LK0524	1	2.68392	-0.528237	1.63692
LK0525	1	2.24251	0.256728	1.91331
LK0526	1	2.05592	0.15585	1.63441
LK0527	1	1.41521	0.367024	1.18667
LK0529	1	2.36686	0.0337868	1.8338
LK0530	1	1.77584	1.19883	2.30816
LK0531	1	1.89553	0.629266	1.90696
LK0532	1	1.46433	-0.0489558	0.855354
LK0534	1	1.36307	1.29085	1.97944
LK0535	1	2.76498	0.275785	2.45335
LK0536	1	2.38601	-0.208326	1.63152
LK0537	1	2.39907	0.360133	2.16448
LK0538	1	1.73546	0.128955	1.28927
LK0541	1	2.86064	-0.832411	1.53549
LK0542	1	1.7967	0.148035	1.36798
LK0543	1	1.50261	0.337949	1.24751
LK0544	1	2.50411	-1.1111	0.923974
LK0545	1	1.95054	0.614198	1.9482
LK0546	1	2.76777	-1.01314	1.2773
LK0547	1	2.05586	-0.104481	1.39625
LK0548	1	1.97107	-0.282293	1.14882
LK0551	1	2.00828	0.717844	2.10075
LK0552	1	1.04949	0.882467	1.29227
LK0553	1	1.93884	0.65747	1.97608
LK0554	1	1.89211	0.409915	1.70293
LK0555	1	1.83472	-0.600011	0.721849
LK0556	1	0.855108	0.468021	0.718793
LK0557	1	-0.267176	0.879493	-0.0274574
LK0558	1	1.52717	0.878043	1.76604
LK0559	1	1.75434	-0.535778	0.700189
LK0560	1	1.31794	0.75813	1.44708
LK0561	1	0.990034	1.12712	1.45656
LK0562	1	1.33321	0.386675	1.12262
LK0563	1	2.15643	-1.19517	0.499308
LK0565	1	1.25084	0.233204	0.899868
LK0566	1	2.08797	-2.01202	-0.316264
LK0567	1	1.21459	0.0033298	0.653366
LK0568	1	1.96925	-0.289878	1.14006
LK0570	1	1.97265	0.144528	1.54077
LK0572	1	1.58515	0.49512	1.47381
LK0574	1	1.68348	0.266918	1.36345
LK0575	1	1.78216	0.682968	1.84268
LK0576	1	1.80417	0.286911	1.50246
LK0578	1	1.11969	0.493597	1.00683
LK0579	1	2.53349	-0.525446	1.489
LK0580	1	2.18117	-0.289508	1.35237
LK0583	1	2.29433	-0.387618	1.37583
LK0584	1	1.8608	-0.783817	0.579824
LK0585	1	1.43804	0.823372	1.62688
LK0586	1	2.69548	-0.498191	1.67596
LK0587	1	0.133502	2.07414	1.46595
LK0588	1	2.81789	-0.228767	2.04482
LK0589	1	2.33204	-0.301019	1.49275
LK0590	1	1.67734	-0.931354	0.261374
LK0591	1	1.97399	-1.00937	0.486754
LK0592	1	2.15684	0.749796	2.27858
LK0595	1	1.1843	1.38815	1.88962
LK0596	1	1.78166	0.363649	1.55014
LK0597	1	1.39362	1.08549	1.82218
LK0598	1	3.1306	-1.4538	1.2372
LK0600	1	2.82193	-0.367675	1.92181
LK0601	1	0.532606	2.25844	2.03371
LK0604	1	1.75775	-0.406082	0.822217
LK0605	1	2.05973	-0.485227	1.05189
LK0606	1	1.76353	0.673196	1.81511
LK0607	1	1.93736	0.379881	1.72072
LK0608	1	2.59986	0.196743	2.2159
LK0609	1	3.15337	0.437943	2.99015
LK0610	1	2.05855	0.471353	1.9256
LK0611	1	2.34521	-0.144115	1.64943
LK0612	1	-0.00422218	1.25097	0.575315
LK0614	1	1.32375	-0.0824247	0.684123
LK0616	1	0.801382	0.341889	0.549692
LK0617	1	0.685541	0.920481	0.962998
LK0619	1	1.66513	-0.272517	0.851732
LK0620	1	1.65031	0.231561	1.29794
LK0622	1	0.46361	1.38179	1.16292
LK0623	1	0.502056	0.578582	0.466767
LK0624	1	0.548123	0.76629	0.684523
LK0625	1	-0.13455	1.93729	1.07266
LK0626	1	2.24728	-0.934119	0.828938
LK0627	1	2.14915	-0.814144	0.840508
LK0628	1	2.12552	-0.269491	1.31501
LK0629	1	0.31603	1.22083	0.868086
LK0630	1	0.134512	1.92831	1.33358
LK0631	1	1.82406	1.21122	2.36772
LK0632	1	1.22339	1.3479	1.8919
LK0633	1	1.93869	0.534537	1.8635
LK0634	1	1.5569	1.07208	1.97324
LK0635	1	2.06026	0.569835	2.01738
LK0636	1	2.87195	-0.312506	2.0223
LK0637	1	1.23633	1.87424	2.38624
LK0638	1	0.974169	1.11442	1.42908
LK0639	1	0.600397	0.490882	0.484923
LK0640	1	2.17334	0.61792	2.17447
LK0641	1	1.24199	1.22148	1.79488
LK0642	1	1.28327	0.117314	0.826307
LK0646	1	0.892209	1.01828	1.25917
LK0647	1	1.65963	0.323948	1.39176
LK0649	1	1.84271	1.06568	2.25327
LK0651	1	2.34041	-0.0305842	1.74846
LK0653	1	0.523507	2.20741	1.97794
LK0655	1	1.36071	1.14932	1.84764
LK0657	1	1.55468	-0.0125979	0.978975
LK0658	1	0.87909	0.618224	0.880155
LK0660	1	1.84314	-0.012304	1.26778
LK0661	1	1.28136	0.00573546	0.722356
LK0662	1	1.75015	0.19911	1.36813
LK0663	1	2.2643	0.0587126	1.754
LK0664	1	1.86441	0.78304	2.01648
LK0666	1	2.08239	0.206567	1.70727
LK0667	1	1.01252	0.270501	0.695591
LK0668	1	2.69325	0.267865	2.37436
LK0670	1	2.72426	-1.46034	0.824772
LK0671	1	2.60942	1.03041	2.98792
LK0672	1	2.36708	1.3378	3.02666
LK0673	1	1.70053	1.06627	2.11159
LK0674	1	0.4751	1.95696	1.70046
LK0675	1	1.9771	0.922522	2.25677
LK0676	1	1.40301	0.527233	1.32099
LK0677	1	1.48839	0.846042	1.69798
LK0678	1	1.24537	0.471821	1.11263
LK0680	1	2.3123	-0.0289035	1.72188
LK0681	1	0.983798	0.927036	1.26733
LK0682	1	1.97566	-0.0477408	1.36793
LK0683	1	1.70396	0.631228	1.71714
LK0684	1	2.02193	1.13243	2.49359
LK0685	1	2.36891	1.21735	2.91832
LK0686	1	0.955743	1.34839	1.62463
LK0688	1	3.6643	-1.3545	1.86185
LK0689	1	1.78671	0.588074	1.76044
LK0691	1	0.469934	1.86044	1.60702
LK0692	1	0.486351	1.39969	1.20204
LK0695	1	1.41561	0.590603	1.39156
LK0698	1	1.8705	-0.0147943	1.29287
LK0699	1	3.19364	-0.554517	2.12273
LK0702	1	0.161856	1.17791	0.674618
LK0703	1	2.2126	-0.091167	1.56521
LK0705	1	2.5832	-0.0219769	1.99919
LK0706	1	0.726542	0.868619	0.956578
LK0708	1	1.78423	-0.634334	0.639954
LK0710	1	2.64168	-0.109222	1.9779
LK0711	1	1.53041	-0.538024	0.474143
LK0712	1	2.87655	-1.80241	0.664246
LK0713	1	3.14465	-0.784706	1.8632
LK0714	1	0.740709	1.49633	1.54485
LK0715	1	2.12843	-0.0171575	1.54871
LK0716	1	3.10231	-0.600338	1.98947
LK0717	1	2.36138	0.206705	1.98646
LK0718	1	2.02674	0.575561	1.98908
LK0720	1	2.2346	-0.640044	1.08521
LK0721	1	1.77913	1.1942	2.30721
LK0722	1	0.91345	1.14337	1.39482
LK0724	1	1.43088	0.542856	1.36316
LK0725	1	2.31122	0.166144	1.89919
LK0726	1	2.14666	0.773019	2.28964
LK0727	1	1.57471	0.26859	1.25619
LK0728	1	0.0804846	2.38788	1.69986
LK0730	1	1.134	1.80304	2.21877
LK0731	1	0.60302	0.805663	0.775444
LK0732	1	1.99032	0.630777	2.00316
LK0734	1	2.3101	-1.08051	0.757887
LK0735	1	2.38041	0.799801	2.54794
LK0736	1	2.53338	-0.156302	1.8265
LK0737	1	2.13429	1.57435	3.01015
LK0738	1	2.12281	-0.662092	0.953233
LK0740	1	1.50834	1.41982	2.24272
LK0741	1	1.07312	0.948761	1.37655
LK0742	1	2.02314	1.15211	2.5128
LK0743	1	0.148083	2.08754	1.49279
LK0744	1	1.97909	0.533149	1.90264
LK0745	1	2.86585	0.411873	2.67871
LK0746	1	2.09491	-0.930254	0.680066
LK0747	1	2.68348	0.620894	2.68746
LK0748	1	1.52164	0.951893	1.82805
LK0749	1	0.630942	2.11218	1.9983
LK0750	1	2.35967	0.445187	2.20287
LK0753	1	0.679352	2.20961	2.13584
LK0755	1	1.27329	1.0221	1.64384
LK0756	1	1.5791	0.782356	1.73046
LK0757	1	0.97782	1.77599	2.0378
LK0758	1	0.369506	2.07976	1.70715
LK0759	1	1.69208	-0.0968095	1.03939
LK0760	1	1.54052	0.730945	1.64486
LK0761	1	1.40627	1.13842	1.88325
LK0762	1	-0.0260946	2.13594	1.36283
LK0763	1	0.785324	1.02669	1.15995
LK0764	1	1.52812	0.308514	1.2461
LK0766	1	-1.35237	2.35305	0.234773
LK0768	1	1.70066	0.446266	1.54467
LK0769	1	1.67113	1.27477	2.27288
LK0770	1	0.555243	0.882089	0.797553
LK0771	1	0.0815727	1.07069	0.496249
LK0772	1	2.8638	-0.26857	2.05433
LK0773	1	1.37773	0.884024	1.62202
LK0774	1	0.684678	0.758971	0.81442
LK0775	1	-0.109527	1.41479	0.619815
LK0776	1	-0.29524	0.501739	-0.401021
LK0777	1	0.17921	1.25928	0.766395
LK0778	1	1.43307	0.62027	1.43615
LK0779	1	-0.884254	3.3666	1.63
LK0780	1	1.12769	1.03672	1.51157
LK0781	1	0.749231	1.69696	1.73687
LK0783	1	1.60939	0.651672	1.64124
LK0784	1	3.28846	-1.16892	1.65565
LK0785	1	2.38519	0.595307	2.36569
LK0787	1	0.885797	0.228843	0.530738
LK0788	1	0.371963	1.54867	1.22388
LK0789	1	0.945528	1.84934	2.07259
LK0790	1	1.45748	1.42608	2.19756
LK0791	1	1.58723	1.55019	2.44086
LK0792	1	2.21978	-0.642402	1.06824
LK0793	1	1.76852	0.120071	1.31421
LK0794	1	-0.389758	1.79851	0.69046
LK0796	1	1.15671	0.655684	1.19211
LK0797	1	0.11425	1.93919	1.32327
LK0798	1	1.36277	1.99865	2.6265
LK0799	1	0.576231	1.4546	1.34216
LK0800	1	2.43501	-0.853714	1.09025
LK0801	1	1.33151	-0.210573	0.574679
LK0802	1	0.670743	1.31257	1.3068
LK0803	1	1.2324	1.23087	1.79389
LK0806	1	0.0346309	1.66616	0.993916
LK0807	1	1.42303	1.27649	2.0263
LK0808	1	1.44475	1.60763	2.35087
LK0809	1	-0.5135	2.39143	1.10896
LK0810	1	0.479558	0.57664	0.442485
LK0812	1	1.78431	0.645626	1.81068
LK0813	1	1.48242	1.69294	2.46658
LK0814	1	1.61102	1.2296	2.17144
LK0815	1	1.60824	1.17565	2.11932
LK0816	1	0.444655	1.18062	0.959974
LK0817	1	2.33323	0.549165	2.27152
LK0818	1	-0.188393	2.98496	1.977
LK0819	1	-0.750829	0.678247	-0.695297
LK0820	1	1.2783	0.208084	0.904355
LK0821	1	1.6359	0.339391	1.38214
LK0823	1	-0.348676	1.62583	0.573621
LK0824	1	1.15779	0.935636	1.44923
LK0825	1	0.630787	2.58758	2.43295
LK0826	1	1.42462	1.00743	1.7818
LK0827	1	1.3246	1.09236	1.75942
LK0828	1	1.97406	0.508585	1.87514
LK0829	1	0.546858	1.47454	1.33102
LK0831	1	1.11629	0.930645	1.40316
LK0832	1	2.71294	0.0990837	2.23969
LK0833	1	1.22891	0.57237	1.18813
LK0835	1	-0.731166	2.14601	0.666782
LK0836	1	2.89434	0.867226	3.12367
LK0838	1	1.271	2.01696	2.55145
LK0840	1	2.68361	-0.368985	1.78225
LK0841	1	2.69198	0.844519	2.90049
LK0842	1	1.69997	1.09735	2.13947
LK0843	1	1.64011	0.0196307	1.0939
LK0845	1	1.5246	0.272647	1.20977
LK0846	1	0.0767386	1.27338	0.676797
LK0847	1	2.63161	1.51633	3.45454
LK0849	1	1.10581	1.39051	1.81326
LK0850	1	0.153491	0.822079	0.34081
LK0851	1	-0.757352	0.86343	-0.532455
LK0852	1	0.465654	1.05306	0.864313
LK0853	1	2.34309	-0.425048	1.39037
LK0855	1	1.3036	0.45741	1.1577
LK0856	1	2.19605	-1.19104	0.542718
LK0857	1	3.27764	0.272696	2.96332
LK0860	1	1.5798	0.156377	1.15865
LK0863	1	1.15872	-1.10499	-0.416181
LK0864	1	2.36414	-0.141271	1.67096
LK0865	1	0.70504	1.83206	1.81623
LK0866	1	-0.258093	2.75246	1.69463
LK0867	1	2.25381	1.40202	2.9721
LK0868	1	2.50233	-1.13831	0.897301
LK0869	1	1.61314	2.17642	3.03951
LK0870	1	0.649931	1.32646	1.29869
LK0871	1	1.11586	1.30512	1.74522
LK0872	1	-0.258714	0.536845	-0.332378
LK0873	1	1.95109	0.676988	2.00618
LK0874	1	1.09201	2.14093	2.48579
LK0875	1	0.24229	2.21912	1.70736
LK0876	1	1.21293	1.33715	1.8716
LK0877	1	2.03123	1.55322	2.88774
LK0878	1	1.15268	1.89937	2.32555
LK0879	1	2.11883	0.988041	2.45846
LK0880	1	0.3432	2.17262	1.76577
LK0881	1	1.32944	2.05051	2.64059
LK0882	1	1.14171	2.53574	2.89659
LK0883	1	0.0238641	2.42936	1.68116
LK0884	1	1.74024	0.576857	1.70369
LK0885	1	2.02484	1.47305	2.80802
LK0886	1	-0.243	2.2346	1.2361
LK0887	1	0.758422	1.60412	1.66115
LK0888	1	2.24359	-0.281385	1.42224
LK0889	1	3.33236	-0.278447	2.51398
LK0890	1	-0.0624953	1.37658	0.631909
LK0891	1	0.671207	2.00804	1.94334
LK0892	1	1.30586	1.81415	2.40083
LK0893	1	1.76764	0.375887	1.5473
LK0895	1	0.130036	1.76835	1.1828
LK0896	1	1.14038	1.05833	1.54403
LK0898	1	0.563314	2.60935	2.38538
LK0902	1	1.06915	1.36355	1.75193
LK0903	1	1.47364	0.11285	1.01265
LK0904	1	1.67624	-0.0201758	1.09364
LK0905	1	1.14097	1.33423	1.79696
LK0906	1	1.63448	0.553454	1.5765
LK0907	1	1.56438	-0.193137	0.823555
LK0908	1	0.831452	0.0748326	0.335522
LK0910	1	2.83022	-0.552715	1.76087
LK0911	1	0.28073	1.14134	0.760074
LK0912	1	1.75219	1.21682	2.30097
LK0913	1	0.964749	1.42141	1.70043
LK0914	1	2.0675	0.681173	2.12645
LK0915	1	1.19757	1.46631	1.97438
LK0916	1	1.85512	0.0198354	1.30916
LK0917	1	1.12712	0.267366	0.807353
LK0918	1	1.65472	0.988101	1.99428
LK0919	1	0.157449	1.1581	0.652095
LK0921	1	2.08685	0.274171	1.77357
LK0922	1	0.498984	1.51159	1.31702
LK0923	1	0.938968	0.229201	0.584251
LK0925	1	1.42938	1.26197	2.01937
LK0927	1	1.92872	0.857052	2.1485
LK0928	1	2.63204	0.4551	2.48438
LK0930	1	2.05683	1.04263	2.44636
LK0931	1	2.29916	-0.00964712	1.72636
LK0932	1	1.78406	0.222916	1.42382
LK0934	1	1.63457	0.279116	1.32568
LK0935	1	2.42253	0.305861	2.13832
LK0938	1	2.30456	0.314914	2.0286
LK0939	1	2.33657	-0.97493	0.880932
LK0940	1	1.2843	0.881236	1.52602
LK0941	1	1.52214	0.549251	1.4603
LK0942	1	2.88368	-0.418312	1.93727
LK0943	1	2.52721	-0.52573	1.48245
LK0944	1	1.96617	0.116994	1.5091
LK0945	1	3.2232	0.467779	3.08729
LK0946	1	2.91123	1.13787	3.3881
LK0947	1	3.00578	0.432271	2.83733
LK0949	1	1.78022	1.31793	2.42146
LK0950	1	1.26026	0.709467	1.34488
LK0951	1	0.787005	1.23606	1.35312
LK0952	1	2.33434	0.124383	1.88413
LK0953	1	2.18537	0.204805	1.80867
LK0955	1	0.46521	1.6678	1.42611
LK0956	1	1.85558	0.7963	2.01977
LK0957	1	1.04807	2.69778	2.95114
LK0959	1	0.587719	2.18389	2.02066
LK0960	1	3.19059	1.32225	3.83616
LK0962	1	1.00543	2.06983	2.33417
LK0963	1	2.49604	-0.214812	1.73564
LK0964	1	0.766999	0.544814	0.700894
LK0965	1	0.224971	-0.00704187	-0.346002
LK0967	1	1.59554	0.282643	1.28988
LK0968	1	1.2546	-0.346832	0.373126
LK0969	1	2.16712	1.09226	2.60207
LK0970	1	2.22232	0.523077	2.13672
LK0971	1	0.711158	1.23139	1.27298
LK0972	1	1.28932	0.0748213	0.793497
LK0973	1	1.89141	2.0043	3.16044
LK0974	1	-1.48768	2.57512	0.30253
LK0975	1	1.79483	0.340344	1.54199
LK0976	1	2.43538	0.83162	2.63203
LK0977	1	2.31763	0.391482	2.1117
LK0978	1	0.76792	1.71028	1.76774
LK0979	1	0.297012	1.43729	1.04704
LK0980	1	2.26774	0.0853163	1.78177
LK0981	1	1.52267	0.982657	1.85721
LK0983	1	0.286516	1.70271	1.27929
LK0984	1	2.22524	-0.645401	1.07096
LK0985	1	1.11845	-0.380402	0.206239
LK0987	1	2.75448	-0.914727	1.35401
LK0988	1	1.99473	0.948427	2.29809
LK0989	1	4.03688	-1.20519	2.37109
LK0990	1	-0.212875	1.90586	0.965572
LK0991	1	0.142536	1.86076	1.27982
LK0992	1	0.941442	1.04731	1.33497
LK0993	1	1.99895	1.76344	3.04772
LK0994	1	1.36069	1.03597	1.74396
LK0996	1	2.50763	2.05982	3.8276
LK0997	1	0.292744	1.6636	1.24975
LK0998	1	0.340833	1.86397	1.48111
LK0999	1	-0.304849	1.56413	0.56103
LK1000	1	1.44506	-0.130575	0.761424
LK1001	1	1.25607	3.12483	3.54976
LK1002	1	1.98697	0.635641	2.00426
LK1003	1	2.22307	1.15357	2.71412
LK1004	1	1.71251	0.636032	1.73008
LK1005	1	1.60434	1.48362	2.39708
LK1007	1	2.30981	1.12862	2.77806
LK1009	1	2.58969	2.38505	4.20714
LK1012	1	2.2929	1.13896	2.77061
LK1013	1	1.32668	2.35649	2.91768
LK1014	1	0.932113	1.85103	2.06071
LK1015	1	0.666288	-0.131059	-0.0179941
LK1016	1	1.77724	1.40956	2.5023
LK1017	1	0.427674	2.33286	1.99682
LK1018	1	1.43791	2.68716	3.33136
LK1020	1	0.868183	1.28066	1.47511
LK1021	1	0.630296	1.14691	1.11483
LK1022	1	1.30052	1.31758	1.94133
LK1023	1	0.792186	1.26309	1.38302
LK1024	1	1.12051	0.924208	1.40149
LK1025	1	1.38528	1.11218	1.83824
LK1026	1	0.0773141	2.30544	1.62129
LK1027	1	-0.280737	1.40298	0.437753
LK1028	1	1.75379	1.273	2.35394
LK1029	1	1.27048	0.952846	1.57769
LK1030	1	0.125252	2.19704	1.5701
LK1031	1	1.42082	0.524775	1.33656
LK1032	1	0.282282	-0.062331	-0.339242
LK1033	1	2.09987	0.364424	1.86913
LK1034	1	2.19485	-0.809359	0.890601
LK1035	1	1.26695	-0.707821	0.0553256
LK1036	1	2.26483	-0.874863	0.900691
LK1037	1	1.51435	0.433239	1.34639
LK1038	1	1.80424	0.386353	1.59348
LK1039	1	0.959597	-0.29579	0.12473
LK1040	1	2.05013	-1.59073	0.031208
LK1042	1	0.761481	-0.141298	0.0678602
LK1043	1	-0.105939	1.84133	1.01352
LK1044	1	1.99603	0.942911	2.29434
LK1045	1	1.38609	0.851746	1.60087
LK1046	1	1.24767	1.16469	1.74862
LK1047	1	0.312455	0.802175	0.481612
LK1048	1	1.47465	0.260075	1.14831
LK1049	1	2.2742	-0.386537	1.35669
LK1050	1	1.34498	0.57366	1.30541
LK1051	1	1.91203	-0.715895	0.693192
LK1053	1	1.35378	1.77512	2.41306
LK1054	1	1.36028	1.08379	1.78728
LK1055	1	0.787276	1.85601	1.92039
LK1056	1	1.07855	1.08559	1.50712
LK1057	1	1.4519	1.01532	1.8163
LK1058	1	0.934748	2.16104	2.34688
LK1060	1	1.58695	-0.783931	0.305792
LK1061	1	1.18786	1.08408	1.61507
LK1062	1	0.71946	1.47609	1.50509
LK1063	1	1.06798	0.882288	1.3106
LK1064	1	2.37665	-0.135897	1.6884
LK1065	1	1.77496	-0.368112	0.874164
LK1067	1	0.530126	0.463498	0.389588
LK1068	1	1.4131	1.64617	2.35446
LK1069	1	0.21869	2.117	1.59036
LK1070	1	0.641848	2.00135	1.90786
LK1072	1	2.6229	-0.952823	1.18755
LK1073	1	0.346464	1.20577	0.884753
LK1074	1	0.859975	1.78444	1.92765
LK1075	1	1.53138	0.276144	1.21976
LK1077	1	2.29756	0.778275	2.44538
LK1078	1	0.505202	1.55974	1.36728
LK1079	1	1.6066	-0.0880904	0.961861
LK1080	1	1.38254	0.362147	1.14953
LK1081	1	0.865137	1.58939	1.75442
LK1083	1	1.99896	1.29035	2.61505
LK1084	1	2.26406	-0.0113719	1.68966
LK1085	1	2.09041	0.812695	2.26966
LK1086	1	2.12572	0.614736	2.12392
LK1087	1	0.608927	0.768559	0.747418
LK1089	1	0.885112	1.66837	1.84664
LK1090	1	0.694214	1.15123	1.18271
LK1091	1	1.36269	0.488437	1.24518
LK1092	1	1.61213	0.858739	1.83337
LK1093	1	1.9936	1.48665	2.78922
LK1094	1	0.499634	1.63569	1.43117
LK1095	1	0.734947	0.9331	1.02396
LK1096	1	2.3775	0.337766	2.12246
LK1097	1	2.93199	0.137681	2.49409
LK1099	1	1.33707	0.867947	1.56665
LK1100	1	0.402129	1.01624	0.767095
LK1102	1	2.31931	2.11587	3.6905
LK1103	1	-0.226625	1.01243	0.134684
LK1104	1	1.64267	0.697402	1.71635
LK1105	1	1.64975	1.44327	2.4056
LK1106	1	1.42203	1.52835	2.25564
LK1107	1	1.44906	0.320962	1.1784
LK1108	1	1.63289	0.186226	1.23905
LK1109	1	1.57276	0.360735	1.33851
LK1110	1	-0.600197	1.94411	0.613128
LK1112	1	1.27141	-0.372949	0.366052
LK1113	1	2.30691	0.0345052	1.77449
LK1114	1	1.5384	0.485647	1.41838
LK1117	1	2.53838	0.144653	2.10675
LK1118	1	2.05187	0.43667	1.8872
LK1119	1	2.37492	-0.176139	1.64985
LK1120	1	3.47574	0.58893	3.4507
LK1121	1	1.92385	1.03164	2.3033
LK1122	1	0.349317	-0.0171605	-0.230878
LK1123	1	0.670239	0.863788	0.895841
LK1124	1	3.23622	-1.17053	1.60192
LK1125	1	1.40307	1.09895	1.84394
LK1126	1	-0.897802	1.98176	0.349882
LK1128	1	1.13787	0.934004	1.42781
LK1129	1	3.0797	-0.742883	1.83648
LK1130	1	2.58094	0.660698	2.6213
LK1132	1	2.67036	-0.208488	1.91579
LK1133	1	3.06256	0.54996	3.00177
LK1137	1	3.18933	0.219299	2.82615
LK1138	1	0.782554	1.15769	1.27699
LK1140	1	1.90131	-0.517642	0.863792
LK1141	1	4.14951	-1.39433	2.31077
LK1142	1	-0.108722	1.6251	0.812971
LK1144	1	2.74367	-0.97673	1.28649
LK1145	1	2.44704	1.22627	3.00464
LK1146	1	-1.77306	3.9677	1.29072
LK1147	1	1.31596	1.3709	2.00554
LK1148	1	2.52547	1.14192	3.00594
LK1149	1	1.99606	1.75995	3.04164
LK1150	1	-0.478383	2.80711	1.52427
LK1151	1	1.12257	1.59327	2.01548
LK1152	1	2.30554	0.500481	2.19929
LK1153	1	1.74618	0.866864	1.97488
LK1154	1	2.37082	0.825023	2.56141
LK1155	1	2.33016	0.424173	2.15413
LK1156	1	2.28087	0.198756	1.89867
LK1157	1	3.29593	-0.153454	2.59186
LK1158	1	1.57169	1.18484	2.09116
LK1159	1	0.489614	1.13983	0.967638
LK1161	1	2.99631	0.522949	2.9108
LK1162	1	1.84127	1.57457	2.71727
LK1163	1	0.873532	-0.114969	0.20402
LK1164	1	2.81327	-0.989815	1.34414
LK1165	1	1.27065	0.762988	1.40422
LK1166	1	-0.111131	1.97462	1.13023
LK1167	1	0.709132	1.62816	1.63384
LK1168	1	1.91474	-0.00688966	1.34435
LK1170	1	1.28706	0.472903	1.15532
LK1171	1	1.71053	-1.27788	-0.0223541
LK1172	1	0.225661	0.95934	0.538537
LK1173	1	1.65361	1.37614	2.34806
LK1174	1	1.38944	1.05038	1.78589
LK1175	1	1.57973	-0.710224	0.36599
LK1176	1	1.84415	0.763358	1.97821
LK1177	1	2.13537	-0.206752	1.38225
LK1178	1	2.50332	-0.307542	1.65811
LK1180	1	2.54717	-0.0620512	1.9265
LK1181	1	2.68096	0.118624	2.22557
LK1182	1	0.31472	0.0502942	-0.20379
LK1183	1	2.10662	0.307526	1.82385
LK1184	1	2.44569	0.916102	2.71961
LK1185	1	2.68337	-0.341185	1.80744
LK1186	1	2.57497	0.630912	2.58809
LK1187	1	2.32221	-0.443596	1.35252
LK1188	1	2.05355	0.465592	1.91533
LK1189	1	1.75926	-0.341874	0.882455
LK1190	1	2.52266	0.697529	2.59669
LK1191	1	1.84846	-1.1281	0.252597
LK1192	1	1.55717	0.789677	1.71522
LK1193	1	1.29045	1.69871	2.27984
LK1194	1	0.515019	1.47682	1.30126
LK1195	1	1.08344	1.11156	1.53576
LK1196	1	0.984129	0.626718	0.992992
LK1197	1	1.63044	0.430278	1.4598
LK1199	1	-0.107943	1.48941	0.68965
LK1200	1	1.36705	1.42887	2.10966
LK1202	1	-0.417877	1.60437	0.484773
LK1203	1	1.33185	1.08917	1.76376
LK1204	1	1.93524	1.29069	2.55162
LK1207	1	-0.185287	1.33672	0.472634
LK1209	1	1.60521	1.803	2.69006
LK1210	1	-0.943166	3.74175	1.91419
LK1211	1	-0.00114113	0.5483	-0.0642605
LK1212	1	2.3588	-0.298789	1.52156
LK1213	1	-0.125171	1.51797	0.698535
LK1215	1	2.79688	-0.771007	1.52787
LK1217	1	3.66964	-0.587035	2.56912
LK1218	1	0.441948	0.932002	0.729879
LK1220	1	1.3401	-0.269179	0.529676
LK1222	1	1.26487	1.42577	2.00462
LK1223	1	1.28553	0.676006	1.33955
LK1224	1	3.29524	-0.43432	2.33429
LK1226	1	0.588933	1.68726	1.56766
LK1227	1	0.913266	1.04233	1.30223
LK1228	1	3.33865	-0.432897	2.37902
LK1229	1	3.25731	-0.688176	2.06418
LK1230	1	0.793918	0.1178	0.337275
LK1232	1	0.538421	0.711622	0.624818
LK1233	1	0.794126	0.945775	1.09475
LK1234	1	0.525539	1.08075	0.949535
LK1236	1	1.07477	0.614569	1.07254
LK1239	1	-0.0616752	0.935041	0.228901
LK1240	1	1.51125	0.395537	1.30882
LK1242	1	0.259618	1.7825	1.32536
LK1243	1	1.78105	-0.258416	0.980585
LK1245	1	2.00541	0.045489	1.48295
LK1246	1	1.22097	0.866565	1.44925
LK1247	1	1.63957	2.52839	3.38787
LK1248	1	2.6192	0.519473	2.53041
LK1249	1	0.620885	2.33946	2.19612
LK1251	1	1.54641	0.526132	1.46343
LK1253	1	1.69181	0.156385	1.27069
LK1254	1	0.535089	1.49639	1.33923
LK1256	1	1.36323	0.225583	1.00532
LK1257	1	2.05833	1.13164	2.52927
LK1258	1	0.807719	1.32902	1.45886
LK1260	1	1.40659	0.44293	1.24747
LK1261	1	1.27388	1.40876	1.99807
LK1265	1	1.79458	1.01059	2.15475
LK1266	1	1.30477	1.29471	1.92466
LK1268	1	1.0042	1.38955	1.71075
LK1269	1	2.12078	0.0925063	1.64136
LK1270	1	1.47741	1.7534	2.51686
LK1271	1	0.78216	1.41819	1.51485
LK1272	1	2.7952	0.392096	2.58996
LK1274	1	1.11062	0.801688	1.27954
LK1276	1	1.75927	-0.512879	0.726069
LK1278	1	0.865526	1.25549	1.44943
LK1279	1	1.39612	-0.275284	0.580126
LK1280	1	2.38002	-0.409628	1.44141
LK1281	1	1.50336	0.584957	1.47416
LK1282	1	2.54603	-0.586865	1.44536
LK1283	1	0.702209	-0.341352	-0.174396
LK1284	1	2.55599	0.451919	2.4054
LK1287	1	-0.462864	1.06661	-0.0520589
LK1288	1	1.77395	0.899981	2.03295
LK1289	1	2.11346	1.37728	2.80908
LK1290	1	1.13967	0.881057	1.38119
LK1291	1	0.15277	1.06177	0.55931
LK1292	1	0.615217	0.733052	0.721234
LK1293	1	1.6357	2.16165	3.04858
LK1294	1	0.340315	0.495183	0.228705
LK1295	1	1.01792	0.86186	1.24186
LK1296	1	1.5589	0.0855977	1.073
LK1297	1	1.88748	0.724872	1.98636
LK1298	1	0.285512	1.89968	1.45843
LK1299	1	2.04082	0.0282539	1.50261
LK1301	1	1.04954	1.36005	1.72912
LK1303	1	1.22145	0.0272694	0.682123
LK1305	1	1.61423	1.72767	2.63019
LK1306	1	0.823743	1.81779	1.92191
LK1307	1	0.587718	-0.317937	-0.267503
LK1308	1	1.86581	-0.325723	1.0038
LK1309	1	2.07777	1.39265	2.78743
LK1310	1	1.52588	1.55131	2.38051
LK1311	1	0.15916	1.11558	0.614916
LK1312	1	0.988088	0.464117	0.848237
LK1313	1	2.24381	0.559112	2.19118
LK1314	1	0.665021	1.29275	1.28295
LK1315	1	0.908827	0.270773	0.592123
LK1318	1	2.14273	1.25764	2.72894
LK1321	1	0.451203	1.19654	0.981078
LK1322	1	1.19821	1.12604	1.66381
LK1323	1	-0.608633	2.38689	1.00966
LK1324	1	1.76163	-0.458539	0.778125
LK1326	1	-2.88606	2.77031	-0.917703
LK1327	1	0.903788	0.995094	1.24954
LK1328	1	3.14953	-0.444414	2.17931
LK1330	1	1.81093	0.131119	1.36674
LK1333	1	3.0412	0.74541	3.15916
LK1334	1	3.97587	1.24528	4.55126
LK1336	1	2.5303	0.168898	2.12085
LK1337	1	2.0115	0.0669882	1.50871
LK1338	1	0.244949	1.81539	1.34077
LK1339	1	0.76084	0.0642469	0.255209
LK1340	1	2.33479	-1.07762	0.785226
LK1341	1	3.02852	-0.00877691	2.4567
LK1343	1	0.521184	1.12636	0.98689
LK1344	1	1.26581	-0.276915	0.448288
LK1347	1	1.15679	1.15242	1.6465
LK1348	1	1.61983	0.576149	1.58261
LK1350	1	0.520721	1.35087	1.19176
LK1351	1	0.586565	1.06579	0.996897
LK1352	1	1.03105	-0.46039	0.0456553
LK1353	1	1.88079	1.28987	2.49641
LK1354	1	1.30735	0.910743	1.57606
LK1356	1	1.42584	-0.342206	0.548642
LK1357	1	-0.00357183	3.45515	2.5919
LK1358	1	0.401595	1.14272	0.882237
LK1359	1	0.635045	0.987225	0.973533
LK1360	1	-0.106283	0.568162	-0.151264
LK1361	1	-0.694176	1.06973	-0.280584
LK1362	1	0.122694	0.735164	0.230512
LK1363	1	-0.34084	1.77218	0.715309
LK1364	1	1.1489	1.34945	1.81881
LK1365	1	1.85747	0.604266	1.84603
LK1367	1	0.707586	0.478959	0.581236
LK1368	1	2.24333	1.08204	2.66895
LK1369	1	-0.207852	0.358342	-0.44476
LK1370	1	2.34698	0.638692	2.36715
LK1371	1	1.03114	1.56094	1.89445
LK1372	1	1.74784	2.1619	3.16098
LK1373	1	1.45186	1.65854	2.40454
LK1374	1	1.42546	1.41697	2.1572
LK1375	1	-0.0923258	2.11788	1.28006
LK1376	1	0.365017	1.96135	1.59437
LK1377	1	1.89707	1.40856	2.62124
LK1380	1	1.8761	0.889769	2.12578
LK1381	1	1.59533	0.935015	1.88632
LK1382	1	-0.157268	1.93222	1.0453
LK1383	1	0.772936	1.6979	1.76144
LK1384	1	-0.600648	-0.0928406	-1.25031
LK1385	1	-0.439914	0.194134	-0.827068
LK1386	1	-1.12298	1.95487	0.100045
LK1387	1	1.01427	-0.479282	0.0115953
LK1389	1	-0.397349	1.22807	0.161144
LK1390	1	1.1609	1.98398	2.41115
LK1391	1	1.0496	1.62947	1.97559
LK1392	1	0.490997	1.68409	1.4668
LK1393	1	1.54146	0.876496	1.77891
LK1394	1	1.85705	1.58353	2.74123
LK1395	1	2.61818	0.51502	2.52532
LK1396	1	1.21246	0.786031	1.36709
LK1398	1	-0.179575	2.27079	1.33265
LK1400	1	1.14733	0.846254	1.35702
LK1401	1	0.926612	1.64865	1.87011
LK1402	1	1.58694	0.627825	1.59697
LK1403	1	-0.00125725	1.09965	0.439887
LK1404	1	0.970991	0.437931	0.807186
LK1405	1	1.76543	-0.862501	0.412459
LK1406	1	0.523349	1.16101	1.02075
LK1407	1	1.12765	2.49048	2.84113
LK1408	1	2.0989	-0.504082	1.07383
LK1409	1	1.34746	0.0760569	0.852788
LK1410	1	1.70266	1.4529	2.46733
LK1412	1	1.36313	0.207643	0.988804
LK1414	1	0.323342	0.858744	0.544239
LK1415	1	0.691942	0.550745	0.631243
LK1416	1	1.14067	0.297952	0.848889
LK1417	1	2.42409	0.153239	2.00029
LK1420	1	0.889806	0.841658	1.09523
LK1421	1	2.40961	1.06895	2.82332
LK1422	1	0.12188	1.69039	1.10335
LK1423	1	2.71547	-0.323172	1.85602
LK1424	1	1.60525	0.29905	1.3146
LK1425	1	2.63365	-0.369322	1.73197
LK1427	1	-0.0952215	0.824276	0.0940414
LK1428	1	0.474276	1.41057	1.19991
LK1429	1	0.944996	1.38659	1.64883
LK1430	1	0.132461	1.01116	0.492708
LK1431	1	0.89672	1.08827	1.32769
LK1432	1	-0.486067	1.4404	0.266595
LK1434	1	1.328	0.61155	1.32308
LK1435	1	-0.302599	1.50683	0.510872
LK1436	1	0.179197	2.30463	1.72246
LK1437	1	0.929647	1.17622	1.44106
LK1438	1	-0.0640609	1.27179	0.534504
LK1440	1	0.776587	0.0286834	0.238434
LK1441	1	0.983943	1.5289	1.81794
LK1443	1	1.65943	-0.0494118	1.05008
LK1444	1	0.894012	1.53383	1.73249
LK1445	1	1.49538	0.0549033	0.981393
LK1446	1	1.94801	-0.980614	0.487063
LK1447	1	1.169	1.07364	1.58667
LK1448	1	0.2908	1.34259	0.954214
LK1450	1	1.27297	0.158296	0.853494
LK1451	1	2.23407	0.441023	2.07343
LK1452	1	1.87746	0.198805	1.49519
LK1453	1	0.664967	1.28629	1.27699
LK1454	1	-0.532505	1.13787	-0.0565485
LK1456	1	1.35314	-0.173976	0.629785
LK1457	1	1.18719	0.846721	1.39732
LK1458	1	0.328018	1.76829	1.38079
LK1459	1	1.90637	0.694066	1.97708
LK1460	1	1.20981	1.27688	1.81337
LK1461	1	0.627786	1.78112	1.69237
LK1462	1	1.61218	0.729339	1.71506
LK1464	1	-0.602876	1.83916	0.514463
LK1465	1	1.36876	0.634519	1.38485
LK1467	1	-0.707448	-0.671389	-1.88628
LK1468	1	0.444668	0.774903	0.588916
LK1469	1	1.60644	0.762169	1.73935
LK1470	1	0.743488	1.25157	1.32377
LK1472	1	1.02716	0.28108	0.719918
LK1473	1	1.83792	-0.229097	1.06428
LK1474	1	0.96389	0.295023	0.669379
LK1476	1	-1.01295	0.764676	-0.878443
LK1477	1	1.97182	-0.0980761	1.31805
LK1478	1	1.5302	-0.60661	0.411212
LK1479	1	1.6711	0.172526	1.26475
LK1481	1	1.55293	0.427979	1.38018
LK1482	1	2.32738	-0.100931	1.6711
LK1483	1	1.93282	0.657535	1.97011
LK1484	1	1.75347	0.784992	1.90729
LK1485	1	2.2366	0.0948241	1.75933
LK1486	1	1.61907	1.17896	2.13318
LK1489	1	2.54832	0.862187	2.77295
LK1490	1	1.33153	0.773466	1.4747
LK1491	1	0.540864	1.8266	1.64701
LK1492	1	0.00691792	1.39882	0.721683
LK1494	1	1.00534	1.22153	1.55822
LK1495	1	1.09015	-0.256711	0.291057
LK1496	1	0.977904	0.0790318	0.485852
LK1498	1	-0.160228	0.799042	0.0059382
LK1499	1	1.00774	0.357079	0.769999
LK1500	1	-0.281037	0.632373	-0.267338
LK1501	1	0.952611	-0.15096	0.250204
LK1503	1	-0.565448	1.47387	0.21781
LK1504	1	1.05153	-0.373352	0.145746
LK1505	1	1.27569	0.402323	1.0794
LK1506	1	0.767048	1.01811	1.13382
LK1507	1	1.25937	2.59034	3.06423
LK1508	1	0.791602	1.3592	1.47033
LK1509	1	3.50638	-0.518783	2.46824
LK1510	1	1.24223	0.0589436	0.731879
LK1511	1	0.3727	0.753934	0.497751
LK1513	1	1.74318	0.336296	1.48662
LK1514	1	0.128609	1.00455	0.482809
LK1515	1	1.02223	0.0234082	0.47932
LK1516	1	-0.103035	0.288477	-0.403814
LK1517	1	1.2198	0.0886566	0.736618
LK1518	1	0.910774	1.0203	1.27959
LK1519	1	0.942062	0.381006	0.726185
LK1520	1	0.680617	0.157641	0.260383
LK1521	1	1.60531	-0.413849	0.662638
LK1522	1	1.03014	0.992088	1.37318
LK1523	1	0.401401	0.634548	0.41727
LK1524	1	1.50072	0.164096	1.0866
LK1525	1	1.31835	-0.697994	0.115728
LK1526	1	1.38261	-0.154559	0.677022
LK1528	1	0.929761	0.906771	1.19474
LK1530	1	1.97983	-0.0228975	1.39482
LK1531	1	1.46323	0.0194704	0.916829
LK1532	1	0.576321	1.0386	0.961777
LK1533	1	2.42974	-1.27605	0.69872
LK1535	1	1.94638	-0.0994295	1.29136
LK1536	1	1.33814	-0.59222	0.232263
LK1537	1	2.63985	-0.883481	1.26793
LK1538	1	0.818146	0.844453	1.0261
LK1539	1	-0.303881	0.595395	-0.324007
LK1540	1	1.93822	-0.0369741	1.34033
LK1542	1	2.51001	-0.725935	1.28214
LK1543	1	0.848512	0.414942	0.663649
LK1544	1	0.722597	0.307186	0.439148
LK1545	1	2.12288	-0.497256	1.10406
LK1546	1	2.03594	0.915698	2.30937
LK1547	1	0.702812	-0.229167	-0.0711895
LK1548	1	1.00098	0.217388	0.635473
LK1549	1	1.62737	-0.0280496	1.03755
LK1550	1	1.38902	0.35754	1.1518
LK1554	1	1.15583	0.137685	0.717466
LK1556	1	2.56253	-0.359653	1.66967
LK1557	1	2.48424	-0.167644	1.76698
LK1560	1	2.10689	-0.329245	1.24172
LK1561	1	2.66114	-0.0803732	2.02374
LK1562	1	2.12091	-0.590059	1.01721
LK1563	1	1.63581	-0.128881	0.953773
LK1564	1	3.19843	-0.492068	2.18464
LK1565	1	2.60478	0.115919	2.1469
LK1567	1	1.51834	0.074433	1.02223
LK1568	1	0.580628	0.323701	0.312245
LK1569	1	1.6154	0.0974867	1.1404
LK1570	1	-0.284335	-0.0204718	-0.867725
LK1571	1	3.1884	-0.127184	2.50833
LK1572	1	1.65212	0.0772528	1.15862
LK1573	1	2.5062	-0.0514222	1.89524
LK1575	1	0.927671	0.585785	0.899081
LK1578	1	2.83647	-0.301695	1.9967
LK1580	1	1.37825	0.34361	1.12829
LK1581	1	3.16966	-0.250435	2.37686
LK1582	1	2.03547	0.240645	1.69151
LK1583	1	0.681078	1.02681	1.05578
LK1584	1	0.691982	0.877657	0.930274
LK1585	1	1.38893	-0.469055	0.395707
LK1586	1	1.54476	0.224667	1.18606
LK1587	1	1.47709	-0.846781	0.138428
LK1588	1	1.09561	-0.171527	0.374432
LK1589	1	1.41622	-0.290137	0.586644
LK1590	1	0.0552642	0.0554305	-0.458616
LK1592	1	1.80437	-1.18806	0.15366
LK1593	1	1.55127	0.428098	1.37862
LK1594	1	1.29349	-0.663239	0.122642
LK1595	1	0.219851	0.65237	0.251972
LK1596	1	3.03788	-1.75938	0.864968
LK1597	1	1.07435	0.928882	1.35959
LK1598	1	1.01868	0.303435	0.731881
LK1599	1	-0.0988317	1.49263	0.701703
LK1600	1	0.614781	0.260581	0.288678
LK1601	1	-0.278113	1.74916	0.757001
LK1602	1	1.28235	-0.455081	0.30188
LK1603	1	1.5446	-0.558957	0.469192
LK1604	1	0.776718	0.0459682	0.254374
LK1605	1	0.569288	0.816303	0.751434
LK1607	1	0.0352887	0.750644	0.157243
LK1608	1	-0.830354	0.396034	-1.03295
LK1609	1	2.40771	-0.199914	1.66091
LK1610	1	0.820821	-0.0537787	0.20726
LK1611	1	-0.00836697	1.7852	1.05977
LK1612	1	1.27529	0.0253549	0.734223
LK1613	1	1.03126	0.00381593	0.47043
LK1614	1	1.01717	-0.845724	-0.320648
LK1615	1	1.51663	-0.353803	0.628852
LK1616	1	1.71839	-1.25508	0.0063641
LK1617	1	0.821382	0.763892	0.95566
LK1618	1	1.45671	-0.848657	0.116324
LK1619	1	-0.406406	0.410061	-0.596065
LK1620	1	1.23973	-1.70869	-0.887295
LK1621	1	1.00105	-0.383005	0.0864239
LK1622	1	0.426953	0.87546	0.663166
LK1623	1	2.22676	0.236378	1.87895
LK1624	1	0.500633	0.447218	0.345197
LK1625	1	2.40877	-0.959017	0.967705
LK1626	1	1.17097	-0.518538	0.132439
LK1627	1	0.515948	1.13452	0.98912
LK1628	1	2.87685	-0.149286	2.17648
LK1629	1	1.00301	-0.399467	0.0733361
LK1631	1	0.671213	-0.554952	-0.400758
LK1634	1	0.173055	0.717424	0.264663
LK1635	1	0.546362	0.947057	0.84809
LK1636	1	0.961417	0.438069	0.797736
LK1638	1	-0.613338	1.33803	0.0456646
LK1639	1	-1.22291	0.0760784	-1.71825
LK1640	1	0.729709	-0.0333997	0.134763
LK1641	1	2.64642	-1.20381	0.981525
LK1642	1	1.38393	0.155295	0.961734
LK1643	1	2.02615	-0.310582	1.17803
LK1644	1	2.13027	-1.51928	0.176709
LK1645	1	1.25853	-0.226582	0.48704
LK1646	1	0.8888	-0.710316	-0.325209
LK1647	1	-0.0150685	1.05726	0.387297
LK1648	1	1.29392	0.452197	1.14324
LK1649	1	0.907137	1.26795	1.50245
LK1650	1	0.562256	0.557626	0.507815
LK1651	1	0.572694	0.0041974	0.0120928
LK1652	1	0.223469	0.921421	0.501665
LK1653	1	1.74251	0.537244	1.66974
LK1654	1	0.835895	0.548657	0.773323
LK1655	1	0.753547	0.0626634	0.246466
LK1656	1	0.735126	0.421468	0.556202
LK1658	1	0.0394242	-0.424928	-0.913794
LK1659	1	0.51826	0.865629	0.745507
LK1660	1	0.572952	0.56792	0.527929
LK1661	1	2.23123	-1.21761	0.553606
LK1662	1	-0.18108	1.14546	0.301911
LK1663	1	0.409405	0.641039	0.431213
LK1664	1	-0.217665	1.87805	0.935342
LK1665	1	0.80663	0.636527	0.824417
LK1666	1	1.04223	0.978507	1.37286
LK1667	1	0.644391	0.713556	0.732585
LK1668	1	0.289493	0.507125	0.188793
LK1669	1	2.33262	-0.0392063	1.73279
LK1670	1	0.72011	0.224762	0.361275
LK1671	1	-0.0152055	0.228878	-0.37047
LK1672	1	-0.733143	0.778897	-0.585553
LK1673	1	2.56291	-0.604937	1.44572
LK1674	1	-0.44943	0.727045	-0.349188
LK1675	1	1.32159	0.399856	1.12306
LK1676	1	1.98851	0.0698871	1.48836
LK1678	1	0.669925	0.649253	0.699314
LK1679	1	1.34397	-0.445907	0.371909
LK1680	1	0.769358	0.669903	0.81766
LK1681	1	1.45686	0.358144	1.22021
LK1683	1	-0.0528884	0.371371	-0.27784
LK1684	1	-0.297668	1.05835	0.105627
LK1686	1	-0.66712	1.04576	-0.275443
LK1687	1	1.16999	-0.575986	0.0789172
LK1688	1	1.48349	-0.901555	0.0947266
LK1689	1	2.4692	0.147145	2.03984
LK1690	1	0.229404	-0.510777	-0.802282
LK1691	1	-0.191024	0.653508	-0.15797
LK1692	1	-0.0248074	1.57784	0.853685
LK1694	1	0.98431	1.3591	1.663
LK1695	1	-0.346528	0.77038	-0.206625
LK1696	1	1.23736	-0.616064	0.109649
LK1697	1	0.896644	0.313577	0.619085
LK1698	1	0.252572	0.643053	0.27618
LK1699	1	0.286083	0.286572	-0.016336
LK1700	1	1.6347	0.0571438	1.1228
LK1701	1	1.17057	-0.00148261	0.604927
LK1702	1	0.521216	1.46226	1.29414
LK1703	1	0.934491	-0.120846	0.259621
LK1704	1	0.437316	1.4153	1.16727
LK1705	1	1.31598	0.313215	1.0382
LK1706	1	1.00436	1.1894	1.52786
LK1707	1	0.401129	1.15184	0.890114
LK1709	1	-0.0363328	1.16418	0.46382
LK1710	1	0.34913	1.661	1.30378
LK1711	1	0.293093	-0.0901228	-0.353847
LK1713	1	1.62569	0.0972663	1.15048
LK1714	1	1.22039	0.048402	0.700393
LK1715	1	1.49411	0.315316	1.2183
LK1716	1	-1.02557	1.66991	-0.0631365
LK1718	1	0.778667	-0.252449	-0.0166086
LK1720	1	1.26656	0.115225	0.807684
LK1721	1	0.727209	0.510191	0.629429
LK1722	1	0.985179	1.14039	1.46384
LK1738	1	-1.62444	1.89418	-0.457049
LK1754	1	0.722565	-1.0369	-0.79018
LK1782	1	-1.63039	2.19664	-0.186375
LK1844	1	-0.699448	0.24799	-1.03741
LK1847	1	-1.64889	1.51571	-0.827654
LK1960	1	-3.19797	2.40351	-1.56517
LK1972	1	0.36153	-1.05093	-1.16414
LK1984	1	-1.68492	1.03567	-1.30274
LK1988	1	-0.96947	-0.375055	-1.87734
LK1992	1	0.102496	-0.0758815	-0.53147
LK1998	1	1.35296	0.119248	0.897792
LK2030	1	-1.75193	0.298726	-2.04377
LK2344	1	-0.238214	-2.34523	-2.94781
PR1099	0	0.899006	-1.87013	-1.37577
PR1119	0	0.485346	-2.30892	-2.19084
PR1125	0	-0.762936	-0.498866	-1.78399
PR1139	0	0.0100875	-0.528449	-1.03782
PR1140	0	-1.2439	-0.688931	-2.43891
PR1148	0	-0.397512	-0.361744	-1.29306
PR1161	0	-2.0889	1.20052	-1.55606
PR1162	0	-0.474048	-0.0832534	-1.11491
PR1164	0	0.158802	-0.275067	-0.657323
PR1165	0	1.39929	-2.99113	-1.9006
PR1166	0	-0.109663	-1.18872	-1.76148
PR1171	0	-0.0165505	1.3007	0.608466
PR1183	0	0.627455	-1.56188	-1.36546
PR1184	0	0.963348	-1.50449	-0.976987
PR1185	0	-0.890335	0.564279	-0.939075
PR1189	0	-1.88484	1.06834	-1.47283
PR1192	0	-0.510944	-0.176274	-1.23689
PR1193	0	-0.813053	-0.0430717	-1.41725
PR1196	0	0.234292	0.403713	0.0389956
PR1202	0	-0.782173	0.745131	-0.665478
PR1203	0	-0.889016	-0.0259602	-1.47759
PR1211	0	-0.112801	-0.0887769	-0.758618
PR1215	0	-0.827569	0.496841	-0.93797
PR1221	0	-0.765538	-0.0377901	-1.36489
PR1229	0	-1.01998	-0.304624	-1.86345
PR1232	0	-2.00236	0.690667	-1.9358
PR1237	0	-0.984987	-0.271444	-1.7981
PR1239	0	0.25534	-1.56948	-1.74462
PR1240	0	0.246676	-1.03004	-1.25992
PR1249	0	-0.541554	0.636269	-0.52436
PR1253	0	-0.257161	-1.09067	-1.81934
PR1255	0	-0.417522	0.522437	-0.504405
PR1257	0	-1.12856	0.198462	-1.51194
PR1265	0	-0.774259	-0.314325	-1.62654
PR1275	0	1.01417	-0.787339	-0.270248
PR1277	0	-1.72867	0.715823	-1.63903
PR1280	0	1.4351	-1.14725	-0.17839
PR1282	0	1.10538	-3.68377	-2.82808
SA0522	0	1.34081	0.410615	1.15212
SA0532	0	0.228152	0.95284	0.535085
SA0667	0	-1.41572	-0.242157	-2.20216
SA0747	0	-0.271602	-1.01273	-1.76251
SA0784	0	-0.27699	-0.968281	-1.72724
SA0787	0	-0.743703	-0.701672	-1.95024
SA0790	0	-0.400364	-0.617954	-1.53024
SA0791	0	0.699799	-1.88273	-1.58654
SA0795	0	0.8753	-2.15245	-1.65768
SA0796	0	-0.991915	-0.705286	-2.20182
SA0803	0	-1.06048	0.699194	-0.985867
SA0804	0	-1.35533	-0.973941	-2.81105
SA0806	0	-0.551416	-0.551299	-1.62037
SA0809	0	-0.137968	-1.3426	-1.93053
SA0813	0	-0.392911	-2.00532	-2.79166
SA0814	0	-0.647649	-0.107205	-1.31046
SA0816	0	0.0242675	-0.676276	-1.15884
SA0820	0	0.262518	-1.75735	-1.90927
SA0821	0	0.464281	-1.42838	-1.40658
SA0824	0	-0.116098	-1.18152	-1.76134
SA0836	0	0.117437	-1.73828	-2.03694
SA0837	0	-0.945128	-0.214171	-1.70585
SA0840	0	0.194237	-1.89028	-2.09915
SA0842	0	-2.3745	-0.803345	-3.67445
SA0843	0	-1.54678	0.00891059	-2.10363
SA0845	0	-0.651356	-2.36492	-3.37907
SA0852	0	-0.969782	0.648287	-0.941708
SA0854	0	-2.60871	0.394093	-2.81356
SA0855	0	-1.60229	0.362776	-1.83551
SA0858	0	-2.21702	0.326214	-2.48385
SA0869	0	-1.61551	1.20842	-1.07531
SA0873	0	-0.406191	0.614662	-0.408723
SA0875	0	-0.9955	-1.23402	-2.68898
SA0905	0	-1.26687	0.287936	-1.56845
SA0910	0	-1.82868	-0.474121	-2.82738
SA0913	0	-2.63652	1.02855	-2.2611
SA0915	0	-1.56778	-0.900268	-2.95617
SA0916	0	-0.297922	-1.03274	-1.80714
SA0924	0	-1.30295	0.10075	-1.77574
SA0926	0	1.00559	-2.84104	-2.15714
SA0928	0	1.58815	-2.30458	-1.08378
SA0930	0	0.00148423	-1.2484	-1.70489
SA0933	0	-0.739968	-0.927158	-2.15273
SA0935	0	0.691873	-3.19799	-2.7974
SA0936	0	0.528795	-3.08032	-2.85291
SA0973	0	-1.41358	-0.340474	-2.28994
SA0977	0	-1.01898	0.249797	-1.35538
SA0983	0	1.03178	-0.879648	-0.337067
SA0989	0	-0.489504	-0.617801	-1.61926
XA0002	0	-0.697775	2.06608	0.627075
XA0003	0	-0.983252	-0.738055	-2.22313
XA0004	0	-0.927205	0.647741	-0.899621
XA0005	0	-0.711683	1.70477	0.282715
XA0006	0	-1.41621	1.23334	-0.853169
XA0007	0	-0.291283	-0.0463074	-0.898305
XA0008	0	-1.07532	0.315982	-1.3512
XA0009	0	-0.940032	-1.43991	-2.82181
XA0010	0	-2.82752	-2.33942	-5.53248
XA0011	0	-1.2273	1.67255	-0.26251
XA0012	0	-2.70779	-0.330982	-3.57581
XA0013	0	-1.79715	-0.161194	-2.50965
XA0014	0	-1.24969	-0.0179484	-1.83103
XA0015	0	0.636198	0.24073	0.291945
XA0017	0	-1.74247	0.814027	-1.56302
XA0018	0	-0.453784	-1.09673	-2.02156
XA0019	0	-0.80813	-0.549641	-1.87563
XA0020	0	-0.118131	0.648698	-0.0894568
XA0021	0	-0.998597	1.08055	-0.575188
XA0022	0	-1.74848	-3.19126	-5.23225
XA0023	0	-0.102274	-0.070737	-0.731589
XA0024	0	-0.732064	0.287648	-1.03377
XA0025	0	-1.46372	-0.421834	-2.41451
XA0026	0	-0.839306	0.622034	-0.83521
XA0027	0	-0.949116	-0.0666691	-1.57493
XA0028	0	-1.55123	-0.431177	-2.51058
XA0029	0	-1.41302	-0.923565	-2.82268
XA0030	0	-0.274604	-0.181456	-1.00523
XA0031	0	-1.16249	0.559128	-1.21601
XA0032	0	-1.33186	-0.897037	-2.71723
XA0033	0	-1.87536	0.717301	-1.7844
XA0034	0	-0.519116	0.924368	-0.238422
XA0035	0	-0.295069	0.0135103	-0.847383
XA0037	0	-1.37543	0.157213	-1.7966
XA0038	0	-0.304044	-0.281468	-1.12615
XA0039	0	-0.0449505	-0.182405	-0.776381
XA0040	0	-1.33287	0.967629	-1.01282
XA0041	0	-2.39897	-0.0929887	-3.04924
XA0042	0	-0.74682	0.407054	-0.939319
XA0043	0	-0.443563	-0.151982	-1.14727
XA0044	0	-1.52287	2.17614	-0.0975755
XA0046	0	-2.50669	-2.2495	-5.12933
XA0047	0	0.347332	0.157574	-0.0730514
XA0048	0	-0.864955	0.196598	-1.24997
XA0049	0	-1.33785	1.00967	-0.979356
XA0050	0	-1.08571	0.125345	-1.53595
XA0051	0	-1.25436	1.03621	-0.871571
XA0052	0	-2.65504	-1.83507	-4.89868
XA0053	0	-3.70197	-2.55466	-6.60402
XA0054	0	-2.69847	-2.4502	-5.50472
XA0055	0	-2.89797	-1.34542	-4.69384
XA0056	0	-3.31445	-0.656995	-4.4808
XA0057	0	-2.7957	-1.01286	-4.28739
XA0058	0	-2.29713	-0.99819	-3.77527
XA0059	0	-0.891146	-0.587796	-1.99357
XA0060	0	-2.35434	-2.35783	-5.07601
XA0061	0	-3.02386	-1.09144	-4.58747
XA0062	0	-2.97392	-1.82589	-5.20925
XA0063	0	-2.78348	-0.993527	-4.25748
XA0064	0	-3.32457	1.75182	-2.28783
XA0065	0	-3.35774	-2.36644	-6.08756
XA0066	0	-3.12312	-1.48627	-5.04788
XA0067	0	-2.97475	-0.34356	-3.85434
XA0068	0	-3.22477	-1.38819	-5.05985
XA0069	0	-3.5584	-1.60386	-5.59082
XA0070	0	-3.43053	-2.34827	-6.14375
XA0071	0	-2.9749	-0.788735	-4.26165
XA0072	0	-1.99786	-0.292897	-2.83086
XA0073	0	-3.09053	-0.783596	-4.37261
XA0074	0	-2.48632	-1.08976	-4.04826
XA0075	0	-2.98959	-0.815982	-4.30127
XA0076	0	-3.65129	-2.25301	-6.27744
XA0077	0	-3.14941	-2.6213	-6.11226
XA0079	0	-0.35853	-0.971307	-1.81157
XA0080	0	0.400973	-0.603626	-0.715587
XA0081	0	-0.969992	0.967905	-0.649598
XA0082	0	-2.50921	-2.48238	-5.34484
XA0083	0	-2.4653	1.54378	-1.61861
XA0084	0	-1.39685	0.442884	-1.55675
XA0085	0	-1.39086	-0.2372	-2.17276
XA0086	0	-0.523007	-1.1035	-2.09699
XA0087	0	-0.975758	-0.734747	-2.2126
XA0088	0	-0.653423	-1.06801	-2.19499
XA0089	0	-1.5072	-0.25216	-2.30281
XA0090	0	-3.02046	-1.50654	-4.96373
XA0091	0	-0.877561	0.10299	-1.34819
XA0092	0	-1.97646	1.05977	-1.57231
XA0093	0	-1.54817	-0.300256	-2.38778
XA0094	0	-1.5237	-0.210381	-2.28111
XA0095	0	-0.884224	-0.0897078	-1.5311
XA0096	0	-1.27014	0.0689131	-1.77204
XA0097	0	-1.45461	-0.543901	-2.51703
XA0098	0	-1.62125	0.469786	-1.75661
XA0099	0	-0.538077	-0.117232	-1.21003
XA0100	0	-1.5516	0.33989	-1.80574
XA0101	0	-1.36403	0.0558153	-1.87793
XA0102	0	-1.76801	-0.114946	-2.4382
XA0103	0	-3.23542	-2.26607	-5.8734
XA0104	0	-2.31047	-0.0552416	-2.9262
XA0106	0	-0.676373	-0.618132	-1.80648
XA0107	0	-1.61701	-0.0360209	-2.21497
XA0108	0	-1.91388	0.637171	-1.89622
XA0109	0	-1.54579	0.361651	-1.78002
XA0110	0	-1.35028	-0.226647	-2.12251
XA0111	0	-2.16759	0.411745	-2.35617
XA0113	0	-1.93201	1.01817	-1.5659
XA0115	0	-1.51025	-1.20017	-3.17291
XA0116	0	-2.39518	1.7099	-1.39654
XA0117	0	-1.92912	0.118128	-2.38618
XA0118	0	-1.97867	0.610196	-1.9857
XA0119	0	-1.22873	0.389059	-1.43781
XA0120	0	-1.64581	1.27568	-1.0441
XA0121	0	-1.13662	0.115278	-1.59608
XA0122	0	-1.57668	0.369663	-1.8036
XA0123	0	-1.15228	0.0872611	-1.63736
XA0124	0	-3.46523	0.041837	-3.99247
XA0125	0	-1.76763	0.350068	-2.01252
XA0127	0	-1.32697	1.11944	-0.868083
XA0128	0	-0.820412	-0.441502	-1.78902
XA0129	0	-1.54592	0.769396	-1.40724
XA0130	0	-1.48311	0.972784	-1.15839
XA0131	0	-1.18323	-0.149332	-1.88471
XA0132	0	-0.702298	-1.03071	-2.20976
XA0134	0	-1.20211	-0.603204	-2.3187
XA0135	0	-1.46759	-0.813965	-2.77702
XA0137	0	-1.08363	-0.985473	-2.54982
XA0139	0	-1.51507	-0.531904	-2.56654
XA0140	0	-1.12124	-1.86806	-3.39464
XA0141	0	-1.58971	-0.373063	-2.49592
XA0142	0	-0.992456	-1.75253	-3.16017
XA0143	0	-1.41288	-0.25978	-2.21544
XA0144	0	-1.03914	-1.06499	-2.57804
XA0145	0	-1.17399	-0.681671	-2.36235
XA0146	0	-1.89684	-0.963929	-3.34354
XA0147	0	-3.15575	-1.84569	-5.40924
XA0148	0	-1.40408	-0.00990551	-1.9781
XA0149	0	-0.921301	-0.0344118	-1.51761
XA0150	0	-2.28368	3.16675	0.0474217
XA0151	0	-1.56455	-0.496902	-2.58402
XA0152	0	-1.81749	-0.381421	-2.73141
XA0153	0	-0.771485	-0.116077	-1.44244
XA0154	0	-1.52004	0.549287	-1.58266
XA0156	0	-1.49973	0.755769	-1.37349
XA0157	0	-0.658261	1.0633	-0.250541
XA0158	0	-0.950492	0.84291	-0.744412
XA0159	0	-2.15617	-0.0579976	-2.77437
XA0160	0	-1.24896	0.292017	-1.5468
XA0163	0	-1.00046	0.0257637	-1.54176
XA0164	0	-1.3143	-0.0176685	-1.8954
XA0165	0	-1.73952	1.02074	-1.371
XA0166	0	-1.87087	1.62914	-0.945948
XA0167	0	-1.88096	0.961183	-1.56696
XA0168	0	-1.60998	1.56303	-0.745458
XA0169	0	-1.62236	1.40635	-0.901144
XA0170	0	-0.993197	0.804912	-0.821882
XA0171	0	-0.882275	-0.244274	-1.67051
XA0172	0	-0.856988	-0.0587829	-1.47557
XA0173	0	-1.15757	-0.20916	-1.91376
XA0174	0	-1.18343	-0.724915	-2.41134
XA0177	0	-2.83357	-2.19315	-5.40476
XA0178	0	-1.07024	0.248603	-1.40774
XA0179	0	-1.46421	-0.998325	-2.94225
XA0180	0	-1.48034	-0.364576	-2.37876
XA0181	0	-1.0117	-1.00768	-2.49818
XA0182	0	-1.29389	0.897153	-1.03829
XA0184	0	-1.96945	0.384404	-2.18298
XA0185	0	-1.48634	-0.013568	-2.06374
XA0186	0	-1.27211	-0.523007	-2.31537
XA0187	0	-2.93262	-1.06074	-4.46813
XA0188	0	-1.84865	0.274263	-2.16289
XA0191	0	-1.73602	1.84163	-0.616719
XA0192	0	-1.71929	0.385827	-1.93146
XA0193	0	-1.26662	0.215519	-1.63443
XA0194	0	0.113155	-0.934439	-1.30604
XA0195	0	0.337069	-0.303849	-0.505333
XA0196	0	-0.419002	-1.04068	-1.93551
XA0198	0	-1.18853	-1.12968	-2.78664
XA0199	0	-0.672017	0.309374	-0.953834
XA0200	0	-2.35847	-2.48534	-5.19677
XA0201	0	-1.54014	1.43192	-0.795503
XA0202	0	-2.05536	0.0697061	-2.55674
XA0203	0	-1.32289	-0.745362	-2.56953
XA0204	0	-0.981373	0.622891	-0.97653
XA0205	0	-0.967012	0.0281232	-1.50614
XA0206	0	-1.71903	-0.208113	-2.47442
XA0207	0	-0.886813	-0.196139	-1.63103
XA0209	0	-0.999874	-0.379868	-1.91216
XA0211	0	-1.96536	-2.99845	-5.27284
XA0213	0	-1.27001	-0.885546	-2.64485
XA0214	0	-1.4161	-0.128161	-2.09828
XA0215	0	-1.01809	-0.788231	-2.30386
XA0216	0	-2.45521	0.96329	-2.13943
XA0217	0	-1.43305	-0.465836	-2.42407
XA0218	0	-1.08778	0.151827	-1.5138
XA0219	0	-1.29047	0.3779	-1.50978
XA0220	0	-1.46875	-0.989766	-2.93896
XA0222	0	-0.873563	-0.0929262	-1.52338
XA0223	0	-1.68318	1.02549	-1.31031
XA0224	0	-2.31335	1.15708	-1.82029
XA0225	0	-1.61271	0.116024	-2.07162
XA0226	0	-0.964973	0.143377	-1.39869
XA0227	0	-0.811526	-0.135893	-1.50062
XA0228	0	-1.09769	-1.35266	-2.89971
XA0229	0	-0.244835	-2.07387	-2.70624
XA0231	0	-0.976029	-1.67419	-3.07209
XA0232	0	0.880106	-1.49443	-1.05105
XA0233	0	-1.34217	-1.15486	-2.96335
XA0234	0	-1.04899	-1.18412	-2.69685
XA0235	0	-1.29705	-0.749019	-2.54703
XA0236	0	-1.27211	-0.712513	-2.4887
XA0237	0	-1.1172	-1.78732	-3.31677
XA0238	0	-0.564907	-0.813832	-1.87398
XA0239	0	-0.629321	-1.02184	-2.12865
XA0240	0	-1.54975	-0.189364	-2.28794
XA0241	0	-1.74924	-0.219799	-2.51533
XA0242	0	-1.59937	-0.51297	-2.63355
XA0243	0	-1.80206	-0.021699	-2.38697
XA0244	0	-0.560823	-0.735954	-1.79866
XA0245	0	-0.828466	-1.35182	-2.62965
XA0246	0	-1.02472	-1.76363	-3.20259
XA0247	0	-1.83976	0.595414	-1.86028
XA0248	0	-1.40624	-0.188895	-2.14396
XA0249	0	-1.03219	-0.929344	-2.44703
XA0250	0	-1.38573	0.887316	-1.13915
XA0251	0	-1.04036	-1.02864	-2.54601
XA0252	0	-1.34917	0.282921	-1.65536
XA0253	0	-0.919938	-1.45468	-2.81522
XA0254	0	-0.583105	-0.842515	-1.91841
XA0255	0	-1.20291	-0.61887	-2.33384
XA0256	0	-1.76941	1.35075	-1.09907
XA0257	0	-1.71045	-1.2591	-3.42706
XA0258	0	-1.28758	-2.20683	-3.87088
XA0259	0	-1.54616	-2.82908	-4.69862
XA0260	0	-1.8876	-2.34725	-4.59948
XA0261	0	-1.67782	-2.42725	-4.46281
XA0262	0	-1.87781	-2.42218	-4.65821
XA0263	0	-2.10756	-2.16354	-4.65147
XA0264	0	-2.58397	-1.65141	-4.65962
XA0265	0	-2.45012	-2.36007	-5.17387
XA0266	0	-1.79496	-3.40742	-5.47644
XA0267	0	-2.2235	-2.01956	-4.63576
XA0268	0	-2.32819	-1.70614	-4.45382
XA0269	0	-2.69309	-1.88375	-4.98127
XA0270	0	-2.14237	-2.43255	-4.93233
XA0271	0	-0.695818	-2.29645	-3.36092
XA0272	0	-2.08286	-1.65806	-4.16446
XA0273	0	-1.89915	-0.59826	-3.01141
XA0274	0	-1.43317	-1.19927	-3.09498
XA0275	0	-1.57444	-1.88943	-3.86751
XA0276	0	-1.69073	-2.13001	-4.20386
XA0277	0	-1.54743	-2.52961	-4.42601
XA0279	0	-2.24301	-1.6798	-4.34454
XA0280	0	-2.53295	-1.92954	-4.86296
XA0281	0	-1.57175	-2.8948	-4.78433
XA0282	0	-1.7149	-1.90462	-4.02191
XA0283	0	-1.73878	-1.98169	-4.11628
XA0284	0	-2.29396	-1.85755	-4.55807
XA0285	0	-1.69024	-2.09168	-4.16832
XA0286	0	-1.78126	-1.69816	-3.89946
XA0287	0	-2.25911	0.449254	-2.41341
XA0289	0	-1.01479	-3.35498	-4.6481
XA0290	0	-0.84049	-3.26267	-4.38933
XA0291	0	-0.190872	-3.74295	-4.17881
XA0292	0	-1.29294	-2.30709	-3.96793
XA0293	0	-1.12088	-2.0109	-3.52493
XA0294	0	-0.172228	-3.62774	-4.05478
XA0295	0	-1.18424	-1.64391	-3.25266
XA0296	0	-1.34067	-3.20461	-4.83654
XA0297	0	-1.59933	-2.18883	-4.16624
XA0298	0	-1.25872	-3.29162	-4.83415
XA0299	0	-1.44702	-2.08807	-3.92173
XA0300	0	-1.21049	-1.85781	-3.47455
XA0301	0	-2.31679	-3.19842	-5.80725
XA0302	0	-2.3767	-2.39437	-5.1318
XA0303	0	-1.40911	-2.07706	-3.87374
XA0304	0	-1.45418	-1.55452	-3.44091
XA0305	0	-0.947709	-3.17202	-4.41367
XA0306	0	-1.03625	-2.77605	-4.14008
XA0307	0	-1.14978	-2.16887	-3.69832
XA0308	0	-1.21389	-2.2815	-3.86545
XA0309	0	-1.59116	-2.18473	-4.15431
XA0310	0	-1.83372	-2.30263	-4.50478
XA0311	0	-1.94387	-1.44289	-3.82864
XA0312	0	-2.39814	-1.04013	-3.91466
XA0313	0	-1.59162	-1.97081	-3.95913
XA0315	0	-1.42094	-1.68644	-3.52832
XA0316	0	-1.23639	-2.13207	-3.7513
XA0317	0	-0.530123	-2.50686	-3.38762
XA0318	0	-0.165808	-2.75525	-3.25039
XA0319	0	-0.564895	-3.0805	-3.94705
XA0320	0	-1.09438	-1.6555	-3.17337
XA0321	0	-0.504293	-4.18224	-4.89408
XA0322	0	-1.33676	-2.40221	-4.09875
XA0323	0	-0.599867	-0.319078	-1.45645
XA0324	0	-2.26438	-1.97058	-4.63185
XA0325	0	-1.59185	0.558007	-1.64652
XA0326	0	-0.0839947	-1.15601	-1.70589
XA0327	0	-0.642393	0.549858	-0.704256
XA0328	0	-1.54621	-0.743659	-2.79136
XA0329	0	-0.621881	-2.62626	-3.5886
XA0330	0	-1.02163	-1.77685	-3.21159
XA0331	0	-0.663147	-2.16596	-3.20889
XA0332	0	-1.2879	-1.94646	-3.63306
XA0333	0	-1.58299	-1.77941	-3.77545
XA0337	0	-2.65836	-0.735985	-3.89678
XA0338	0	-1.60368	-0.0194951	-2.18653
XA0339	0	-0.929478	0.307761	-1.21284
XA0340	0	-1.48674	-1.57798	-3.49494
XA0341	0	-1.3521	0.237572	-1.69976
XA0342	0	-0.820402	-1.00503	-2.30441
XA0343	0	-1.06795	-1.6101	-3.10542
XA0344	0	-0.794066	-1.27275	-2.52292
XA0345	0	-2.12176	-2.59239	-5.0579
XA0346	0	-0.193782	-1.5377	-2.1648
XA0347	0	-0.645001	-1.33975	-2.4351
XA0348	0	-0.798688	-1.43505	-2.67598
XA0349	0	-1.26298	-1.5971	-3.2886
XA0350	0	-0.126627	-0.988614	-1.59543
XA0351	0	-0.935092	-0.399453	-1.86527
XA0352	0	-1.01288	-1.44105	-2.89572
XA0353	0	-0.952168	-2.80975	-4.08679
XA0354	0	-1.00413	-1.77202	-3.18967
XA0355	0	-1.39046	-1.01697	-2.88553
XA0356	0	-1.42707	-1.17465	-3.06637
XA0357	0	-2.22969	-2.11304	-4.72745
XA0358	0	-1.70648	-2.27409	-4.35139
XA0359	0	-2.17813	-2.02663	-4.59684
XA0360	0	-2.2951	-1.42886	-4.16713
XA0361	0	-2.95451	-1.74039	-5.11164
XA0362	0	-2.0868	-3.30448	-5.67421
XA0363	0	-2.37548	-2.08731	-4.84975
XA0364	0	-2.84109	-1.54137	-4.81616
XA0365	0	-2.15664	-1.24142	-3.8572
XA0366	0	-1.94292	-1.07128	-3.48781
XA0367	0	-2.06436	-1.01462	-3.55747
XA0368	0	-2.72758	-0.825945	-4.0483
XA0369	0	-1.79568	0.0371749	-2.32674
XA0370	0	-1.96336	-2.47217	-4.78951
XA0371	0	-2.15287	-1.21424	-3.82858
XA0372	0	-2.48233	0.22506	-2.84174
XA0373	0	-2.91902	-0.831231	-4.24463
XA0374	0	-2.13873	-1.94593	-4.48362
XA0375	0	-2.40401	-1.34702	-4.20122
XA0376	0	-2.40872	-1.25848	-4.12495
XA0377	0	-2.27318	-1.75185	-4.44061
XA0378	0	-1.86189	-1.31119	-3.62618
XA0379	0	-2.22625	-1.72308	-4.36735
XA0380	0	-2.25288	-1.09548	-3.81999
XA0381	0	-2.32477	-2.27753	-4.97299
XA0382	0	-1.24659	-2.51558	-4.11225
XA0383	0	-1.79801	-3.28483	-5.36736
XA0384	0	-2.03053	-2.8746	-5.22476
XA0385	0	-2.0376	-2.57533	-4.95811
XA0386	0	-2.08994	-2.36452	-4.81767
XA0387	0	-1.82849	-2.25436	-4.4554
XA0388	0	-2.55653	-1.90371	-4.86293
XA0389	0	-2.11259	-2.87442	-5.30667
XA0390	0	-2.30883	-1.77797	-4.50016
XA0392	0	-2.45206	-2.39633	-5.20897
XA0394	0	-2.00719	-2.53596	-4.89169
XA0395	0	-1.77154	-1.34581	-3.56747
XA0396	0	-2.21787	-1.35859	-4.02561
XA0397	0	-2.28903	0.14797	-2.7189
XA0398	0	-1.73793	0.257292	-2.06766
XA0399	0	-1.34203	0.237969	-1.68933
XA0400	0	-2.24436	-0.774967	-3.51833
XA0401	0	-1.53327	-0.304539	-2.3768
XA0402	0	-0.392465	-1.61123	-2.43079
XA0403	0	-0.727057	-0.501636	-1.75064
XA0404	0	-1.93589	-1.69376	-4.0501
XA0405	0	-1.34426	-1.81563	-3.56978
XA0406	0	-1.21193	-2.13938	-3.73351
XA0407	0	-0.0683994	-2.47526	-2.89687
XA0409	0	-1.7018	-0.821247	-3.01795
XA0410	0	-1.4999	-1.54727	-3.48002
XA0411	0	-1.01505	-2.71274	-4.06096
XA0412	0	-1.84541	-1.56155	-3.83867
XA0413	0	-1.55222	-0.987225	-3.02013
XA0414	0	-0.924753	-1.58719	-2.94123
XA0415	0	-0.31243	-1.97192	-2.68061
XA0416	0	-1.79369	-1.14994	-3.41048
XA0418	0	-0.648181	-2.95492	-3.9155
XA0419	0	-1.21905	-1.9568	-3.57364
XA0420	0	-1.12798	-0.953038	-2.56451
XA0422	0	-1.24093	-1.44149	-3.12423
XA0424	0	-1.6943	-2.14815	-4.22404
XA0425	0	-1.47729	-1.75889	-3.65094
XA0426	0	-1.35134	-2.29327	-4.01371
XA0428	0	-0.969643	-2.36846	-3.70067
XA0429	0	-1.63961	-0.99938	-3.11866
XA0430	0	-1.6154	-0.49846	-2.63631
XA0432	0	-1.55446	-0.818921	-2.86845
XA0434	0	-1.1847	-1.35132	-2.98552
XA0435	0	-1.23813	-1.67917	-3.33881
XA0436	0	-0.0904368	-2.70251	-3.12676
XA0437	0	-2.62868	-0.698073	-3.83242
XA0438	0	-1.57537	-2.19096	-4.14422
XA0439	0	-0.293109	-1.30825	-2.0543
XA0440	0	-2.56759	-0.282138	-3.3909
XA0441	0	-3.46121	-0.61138	-4.58589
XA0442	0	-1.70147	-2.60339	-4.64756
XA0443	0	-2.06388	-1.03414	-3.57483
XA0444	0	-1.67738	-1.38818	-3.51203
XA0445	0	-2.3763	-1.52644	-4.3376
XA0446	0	-2.53139	-1.21657	-4.20932
XA0447	0	-1.84094	0.810454	-1.66478
XA0448	0	-4.14221	-0.876303	-5.50935
XA0449	0	-1.96748	-0.0562577	-2.58404
XA0450	0	-2.33009	-0.319962	-3.18794
XA0451	0	-1.84594	-1.51068	-3.79269
XA0452	0	-1.36166	-1.76778	-3.54342
XA0453	0	-2.24158	-1.332	-4.02501
XA0454	0	-1.58834	-1.81424	-3.81265
XA0455	0	-1.69842	-2.07768	-4.1637
XA0457	0	-2.20609	-0.512972	-3.24042
XA0458	0	-2.31914	-1.65337	-4.39651
XA0459	0	-1.56982	-1.78313	-3.76567
XA0460	0	-2.26934	-1.47748	-4.18583
XA0463	0	-1.59045	-1.08005	-3.14327
XA0464	0	-3.06227	-0.455742	-4.04449
XA0465	0	-2.4818	-0.727193	-3.71214
XA0466	0	-1.50032	-0.792447	-2.79008
XA0467	0	-1.75141	-1.16862	-3.38528
XA0468	0	-1.36948	-0.729723	-2.60183
XA0469	0	-2.41555	-1.53481	-4.38452
XA0471	0	-1.17933	-1.90104	-3.48292
XA0472	0	-2.08192	-1.06932	-3.62506
XA0473	0	-2.0147	-1.8244	-4.24841
XA0474	0	-2.11334	-0.0865528	-2.75765
XA0475	0	-2.03296	0.23682	-2.38149
XA0476	0	-1.86727	0.567143	-1.91365
XA0477	0	-2.37056	-0.891903	-3.75151
XA0478	0	-1.42211	-0.970332	-2.87454
XA0479	0	-1.59534	-1.26941	-3.32135
XA0480	0	-1.95735	0.259315	-2.28529
XA0482	0	-1.70889	-0.575117	-2.79993
XA0484	0	-1.54735	-0.37618	-2.4564
XA0485	0	-1.54251	0.058881	-2.05366
XA0486	0	-1.27072	-2.55156	-4.1693
XA0487	0	-0.908643	-1.93862	-3.24653
XA0489	0	-1.47856	-1.3808	-3.30642
XA0490	0	-1.43062	-1.06107	-2.96604
XA0491	0	-1.01868	-1.71692	-3.15384
XA0492	0	-0.13768	-1.96068	-2.49553
XA0493	0	-0.999809	-1.27922	-2.73463
XA0494	0	-1.1344	-2.31155	-3.81343
XA0495	0	-0.5391	-2.13592	-3.05734
XA0496	0	-1.29285	-0.569079	-2.37826
XA0497	0	-1.942	-0.554144	-3.01392
XA0498	0	-1.94704	-2.05663	-4.39314
XA0499	0	-1.43201	-2.04808	-3.87014
XA0500	0	-0.99636	-1.68451	-3.10186
XA0502	0	-1.39552	-1.97652	-3.7682
XA0503	0	-1.53401	-1.22502	-3.21941
XA0504	0	-1.05652	-1.20171	-2.72047
XA0505	0	-2.01701	-1.07492	-3.56525
XA0507	0	-1.46117	-1.38383	-3.29179
XA0508	0	-1.85266	-0.343669	-2.73206
XA0509	0	-1.74929	-0.268102	-2.55955
XA0510	0	-1.8111	0.0206902	-2.35725
XA0512	0	-1.73832	-0.961374	-3.18264
XA0513	0	-1.637	-1.55264	-3.62206
XA0514	0	-2.76698	-1.49616	-4.70069
XA0515	0	-1.73012	-0.893003	-3.1119
XA0516	0	-1.38949	0.00145515	-1.95312
XA0517	0	-2.21105	0.198873	-2.59433
XA0518	0	-1.05234	-1.32762	-2.83145
XA0519	0	-1.69141	-0.164691	-2.40707
XA0520	0	-1.34957	-0.6502	-2.50919
XA0521	0	-0.500321	-1.02113	-1.99896
XA0522	0	-0.900233	-1.51598	-2.85157
XA0523	0	-1.09421	-1.99839	-3.48682
XA0524	0	-0.750109	-1.0164	-2.24449
XA0525	0	-1.04863	-1.38905	-2.88392
XA0526	0	-0.225376	-2.73455	-3.29104
XA0527	0	-0.766298	-1.3004	-2.52044
XA0528	0	-1.68493	-1.11021	-3.26536
XA0529	0	-0.944186	-1.43402	-2.82057
XA0530	0	-1.29092	-1.15754	-2.91453
XA0531	0	-0.875379	-3.00277	-4.18653
XA0532	0	-1.45873	0.022835	-2.00283
XA0533	0	-0.804886	-0.768292	-2.07237
XA0534	0	-0.438533	-1.96709	-2.80233
XA0535	0	-0.993286	-1.05394	-2.52207
XA0536	0	-1.04383	-1.06718	-2.58473
XA0537	0	-1.22688	0.0439681	-1.75159
XA0538	0	-0.171714	-0.813047	-1.47996
XA0540	0	-0.846796	-1.39271	-2.68538
XA0541	0	-1.73786	-0.649508	-2.89695
XA0542	0	-2.22852	-1.72975	-4.37573
XA0543	0	-0.252193	-3.46087	-3.98215
XA0544	0	-1.55907	-2.38821	-4.30832
XA0545	0	-1.72926	-1.61738	-3.77355
XA0546	0	-1.81925	-1.97712	-4.19259
XA0547	0	-2.05748	-2.86057	-5.23888
XA0548	0	-1.49089	-2.62108	-4.4531
XA0549	0	-2.63659	-1.00538	-4.1214
XA0550	0	-3.14302	-1.59007	-5.16272
XA0551	0	-1.75145	-1.90038	-4.05458
XA0552	0	-1.68012	-1.85808	-3.94454
XA0553	0	-1.69108	-0.376257	-2.60024
XA0555	0	-1.72014	-1.43732	-3.59975
XA0557	0	-2.22809	-0.173093	-2.95158
XA0558	0	-1.7537	-1.44526	-3.64058
XA0559	0	-1.96919	-1.39535	-3.81049
XA0560	0	-1.26054	-0.689979	-2.45651
XA0561	0	-2.52226	0.480643	-2.64792
XA0562	0	-2.11068	-0.483151	-3.11772
XA0564	0	-1.76934	-0.35333	-2.65755
XA0565	0	-2.21425	0.0429984	-2.7401
XA0566	0	-2.26068	-0.684501	-3.45191
XA0567	0	-1.92045	-1.131	-3.51995
XA0568	0	-0.912728	-2.63381	-3.88643
XA0569	0	-1.92175	-1.63573	-3.98288
XA0570	0	-1.9386	-1.81073	-4.15979
XA0571	0	-2.18109	-1.05608	-3.71215
XA0572	0	-1.41241	-1.71732	-3.54803
XA0573	0	-1.63598	-1.32297	-3.41099
XA0574	0	-1.65951	-0.960434	-3.10295
XA0575	0	-1.28918	-1.60787	-3.32467
XA0576	0	-1.03056	-1.95601	-3.38438
XA0577	0	-1.3129	-0.721629	-2.53784
XA0578	0	-1.63401	-2.28358	-4.28758
XA0579	0	-1.47185	-1.9864	-3.85359
XA0580	0	-1.08126	-1.25286	-2.792
XA0581	0	-1.89611	-1.52926	-3.85985
XA0582	0	-1.54084	-0.761745	-2.80253
XA0583	0	-1.12057	-2.24373	-3.73757
XA0584	0	-1.30254	-1.57515	-3.3081
XA0585	0	-2.17766	0.656282	-2.14259
XA0586	0	-4.211	0.748003	-4.09258
XA0587	0	-2.58379	-0.424074	-3.53692
XA0588	0	-1.43504	0.588303	-1.46195
XA0589	0	-2.76333	0.13884	-3.20167
XA0590	0	-2.26783	-0.0282451	-2.85885
XA0591	0	-1.53257	-1.71127	-3.66269
XA0592	0	-1.42336	-0.958743	-2.86519
XA0593	0	-1.65502	-1.35897	-3.46296
[truncated: 1,329 more rows]
