# Supplementary material for: A miRNA-based diagnostic model predicts resectable lung cancer in humans with high accuracy
Source: Commun Biol. 2020 Mar 19;3:134. doi: 10.1038/s42003-020-0863-y (PMC7081195; doi:10.1038/s42003-020-0863-y)
Supplement: Supplementary file 7 — Supplementary Data 5 [file 42003_2020_863_MOESM7_ESM.xlsx]

## Sheet: Source data of Figure5
sampleID	stage	type	pT（UICC-TNM ver.7）	pN（UICC-TNM ver.7）	pM（UICC-TNM ver.7）	Two-miRNA panel (Diagnostic Index)
LK0002	IA	adenocarcinoma	T1a	N0	M0	1.87678
LK0003	IA	adenocarcinoma	T1a	N0	M0	3.40659
LK0005	IA	adenocarcinoma	T1b	N0	M0	1.85173
LK0006	IB	adenocarcinoma	T2a	N0	M0	1.17834
LK0007	IA	adenocarcinoma	T1a	N0	M0	2.963
LK0011	IB	adenosquamous carcinoma	T2a	N0	M0	2.77007
LK0012	IB	adenocarcinoma	T2a	N0	M0	1.79986
LK0013	IIA	adenocarcinoma	T1b	N1	M0	1.98552
LK0014	IA	adenocarcinoma	T1b	N0	M0	0.787889
LK0015	IIA	adenocarcinoma	T2a	N1	M0	2.01696
LK0017	IA	squamous cell carcinoma	T1a	N0	M0	2.30458
LK0018	IA	adenocarcinoma	T1a	N0	M0	0.196674
LK0019	IIIA	adenocarcinoma	T3	N2	M0	1.7743
LK0020	IA	adenocarcinoma	T1b	N0	M0	0.74881
LK0021	IA	adenocarcinoma	T1a	N0	M0	1.0147
LK0022	IA	adenocarcinoma	T1b	N0	M0	1.23421
LK0023	IA	adenocarcinoma	T1b	N0	M0	2.59735
LK0024	IA	adenocarcinoma	T1a	N0	M0	2.1724
LK0025	IIA	adenocarcinoma	T2a	N1	M0	0.352406
LK0026	IIIA	adenosquamous carcinoma	T3	N1	M0	1.83894
LK0028	IB	adenocarcinoma	T2a	N0	M0	1.38634
LK0029	IA	adenocarcinoma	T1b	N0	M0	1.66275
LK0030	IB	adenocarcinoma	T2a	N0	M0	1.24414
LK0031	IA	adenocarcinoma	T1b	N0	M0	1.33727
LK0032	IA	adenocarcinoma	T1b	N0	M0	2.70428
LK0033	IIA	adenocarcinoma	T1b	N1	M0	0.816643
LK0034	IA	adenocarcinoma	T1a	N0	M0	1.65018
LK0036	IIIA	squamous cell carcinoma	T1b	N2	M0	1.29793
LK0037	IB	adenocarcinoma	T2a	N0	M0	0.577492
LK0038	IIB	squamous cell carcinoma	T3	N0	M0	0.288312
LK0040	IA	adenocarcinoma	T1a	N0	M0	3.01296
LK0041	IA	squamous cell carcinoma	T1a	N0	M0	1.08981
LK0045	IA	adenocarcinoma	T1b	N0	M0	1.30152
LK0046	IA	adenocarcinoma	T1b	N0	M0	1.43744
LK0048	IA	adenocarcinoma	T1a	N0	M0	1.71027
LK0049	IIA	adenocarcinoma	T2a	N1	M0	1.78196
LK0050	IIB	pleomorphic carconoma	T3	N0	M0	1.53922
LK0051	IB	adenocarcinoma	T2a	N0	M0	1.87324
LK0052	IIB	adenocarcinoma	T3	N0	M0	1.81627
LK0055	IB	adenocarcinoma	T2a	N0	M0	1.23138
LK0056	IIIA	adenosquamous carcinoma	T3	N1	M0	1.43048
LK0057	IA	adenocarcinoma	T1a	N0	M0	1.913
LK0058	IB	adenocarcinoma	T2a	N0	M0	1.7589
LK0059	IIIA	squamous cell carcinoma	T3	N2	M0	2.20054
LK0060	IA	adenocarcinoma	T1b	N0	M0	3.10478
LK0061	IB	adenocarcinoma	T2a	N0	M0	1.76977
LK0062	IIIA	adenocarcinoma	T2a	N2	M0	1.41926
LK0064	IIIA	pleomorphic carconoma	T2a	N2	M0	2.56584
LK0065	IA	adenocarcinoma	T1a	N0	M0	2.72769
LK0068	IIIA	squamous cell carcinoma	T3	N1	M0	1.41974
LK0073	IA	adenocarcinoma	T1a	N0	M0	1.63076
LK0074	IA	squamous cell carcinoma	T1b	N0	M0	1.72341
LK0075	IIIA	adenocarcinoma	T2a	N2	M0	2.39549
LK0076	IA	adenocarcinoma	T1a	N0	M0	1.11298
LK0077	IIA	LCNEC	T2b	N0	M0	2.98949
LK0078	IIIA	adenocarcinoma	T3	N2	M0	1.67362
LK0081	IA	adenocarcinoma	T1b	N0	M0	2.68641
LK0083	IB	squamous cell carcinoma	T2a	N0	M0	2.56837
LK0084	IIIA	adenosquamous carcinoma	T3	N2	M0	2.15986
LK0085	IIIA	pleomorphic carconoma	T3	N1	M0	2.17886
LK0086	IB	adenocarcinoma	T2a	N0	M0	4.14737
LK0088	IIA	squamous cell carcinoma	T1b	N1	M0	1.11385
LK0090	IB	adenocarcinoma	T2a	N0	M0	1.63259
LK0092	IA	adenocarcinoma	T1a	N0	M0	2.52679
LK0093	IA	adenocarcinoma	T1a	N0	M0	1.21735
LK0095	IA	squamous cell carcinoma	T1b	N0	M0	2.60175
LK0096	IA	adenocarcinoma	T1b	N0	M0	1.63248
LK0097	IV	adenocarcinoma	T2a	N0	M1a	2.13438
LK0098	IB	adenocarcinoma	T2a	N0	M0	1.44031
LK0100	IIIA	squamous cell carcinoma	T3	N1	M0	1.51015
LK0101	IA	squamous cell carcinoma	T1a	N0	M0	1.69542
LK0103	IIA	adenocarcinoma	T2a	N1	M0	2.18225
LK0105	IB	adenocarcinoma	T2a	N0	M0	1.55841
LK0106	IA	adenocarcinoma	T1a	N0	M0	1.87605
LK0108	IA	adenocarcinoma	T1a	N0	M0	1.33825
LK0110	IA	adenocarcinoma	T1b	N0	M0	1.30432
LK0111	IA	adenocarcinoma	T1a	N0	M0	1.36492
LK0113	IIB	squamous cell carcinoma	T3	N0	M0	0.733612
LK0114	IA	adenocarcinoma	T1a	N0	M0	0.468338
LK0117	IB	adenocarcinoma	T2a	N0	M0	1.8912
LK0118	IA	adenocarcinoma	T1a	N0	M0	1.99139
LK0119	IB	squamous cell carcinoma	T2a	N0	M0	2.06463
LK0120	IA	adenocarcinoma	T1a	N0	M0	1.93228
LK0121	IA	adenocarcinoma	T1b	N0	M0	2.03785
LK0124	IA	adenocarcinoma	T1a	N0	M0	1.60447
LK0126	IIB	squamous cell carcinoma	T3	N0	M0	1.27219
LK0127	IA	adenocarcinoma	T1b	N0	M0	1.41283
LK0128	IA	adenocarcinoma	T1a	N0	M0	1.59069
LK0130	IA	adenocarcinoma	T1a	N0	M0	1.42473
LK0131	IIB	adenocarcinoma	T3	N0	M0	1.62616
LK0132	IA	adenosquamous carcinoma	T1b	N0	M0	1.99845
LK0134	IA	adenocarcinoma	T1b	N0	M0	1.92805
LK0135	IIA	adenocarcinoma	T2b	N0	M0	2.79346
LK0139	IA	squamous cell carcinoma	T1b	N0	M0	1.64634
LK0141	IB	adenosquamous carcinoma	T2a	N0	M0	1.00861
LK0143	IA	adenocarcinoma	T1b	N0	M0	2.2686
LK0144	IIIA	squamous cell carcinoma	T3	N1	M0	1.44592
LK0147	IA	adenocarcinoma	T1a	N0	M0	2.09026
LK0148	IIA	adenocarcinoma	T1a	N1	M0	2.42682
LK0149	IIIA	adenocarcinoma	T1a	N2	M0	2.33131
LK0150	IIA	adenocarcinoma	T2b	N0	M0	5.07361
LK0151	IIIA	adenocarcinoma	T2a	N2	M0	2.03188
LK0154	IIB	adenocarcinoma	T3	N0	M0	1.12548
LK0158	IA	adenocarcinoma	T1a	N0	M0	-0.60445
LK0159	IA	LCNEC	T1a	N0	M0	1.38332
LK0160	IA	adenocarcinoma	T1a	N0	M0	2.06227
LK0163	IA	adenocarcinoma	T1b	N0	M0	1.19918
LK0165	IA	adenocarcinoma	T1b	N0	M0	0.678919
LK0167	IA	adenocarcinoma	T1a	N0	M0	1.8699
LK0170	IA	adenocarcinoma	T1a	N0	M0	1.41604
LK0171	IB	pleomorphic carconoma	T2a	N0	M0	2.06191
LK0172	IIA	adenocarcinoma	T1a	N1	M0	2.24714
LK0173	IB	adenocarcinoma	T2a	N0	M0	2.26074
LK0174	IA	carcinosarcoma	T1b	N0	M0	1.81755
LK0175	IIA	squamous cell carcinoma	T1b	N1	M0	0.86938
LK0176	IIA	adenocarcinoma	T1b	N1	M0	1.513
LK0178	IB	large cell carcinoma	T2a	N0	M0	1.97085
LK0179	IIA	squamous cell carcinoma	T1a	N1	M0	1.49962
LK0180	IA	adenocarcinoma	T1a	N0	M0	2.1026
LK0183	IIIA	squamous cell carcinoma	T1a	N2	M0	2.71241
LK0184	IB	adenocarcinoma	T2a	N0	M0	1.83135
LK0189	IIA	squamous cell carcinoma	T1b	N1	M0	1.87415
LK0190	IB	adenocarcinoma	T2a	N0	M0	1.52563
LK0191	IA	adenocarcinoma	T1a	N0	M0	3.07198
LK0192	IIIA	squamous cell carcinoma	T3	N1	M0	1.95694
LK0193	IA	adenocarcinoma	T1b	N0	M0	2.69853
LK0194	IA	adenocarcinoma	T1b	N0	M0	1.7603
LK0196	IIA	squamous cell carcinoma	T2a	N1	M0	0.82266
LK0198	IA	adenocarcinoma	T1a	N0	M0	1.25727
LK0200	IA	adenocarcinoma	T1a	N0	M0	1.05736
LK0205	IA	adenocarcinoma	T1b	N0	M0	2.87424
LK0206	IB	adenocarcinoma	T2a	N0	M0	0.881416
LK0207	IIIA	adenocarcinoma	T3	N2	M0	1.21843
LK0209	IA	adenocarcinoma	T1a	N0	M0	1.99065
LK0211	IA	adenocarcinoma	T1a	N0	M0	1.13193
LK0212	IA	adenocarcinoma	T1a	N0	M0	1.05927
LK0214	IA	adenocarcinoma	T1b	N0	M0	1.61197
LK0215	IA	adenocarcinoma	T1a	N0	M0	1.60616
LK0218	IA	adenocarcinoma	T1b	N0	M0	1.44081
LK0219	IB	adenocarcinoma	T2a	N0	M0	1.1509
LK0220	IIIA	adenocarcinoma	T3	N1	M0	1.32934
LK0221	IA	adenocarcinoma	T1a	N0	M0	1.30563
LK0223	IIA	adenocarcinoma	T2a	N1	M0	0.820356
LK0225	IIA	adenocarcinoma	T1b	N1	M0	1.01727
LK0226	IA	adenocarcinoma	T1a	N0	M0	0.865085
LK0227	IA	adenocarcinoma	T1a	N0	M0	0.534922
LK0228	IA	adenocarcinoma	T1a	N0	M0	1.28126
LK0230	IB	squamous cell carcinoma	T2a	N0	M0	1.12561
LK0234	IA	adenocarcinoma	T1a	N0	M0	1.41279
LK0237	IA	adenocarcinoma	T1b	N0	M0	2.21324
LK0238	IA	adenocarcinoma	T1b	N0	M0	1.04218
LK0239	IA	large cell carcinoma	T1b	N0	M0	1.94421
LK0240	IA	adenocarcinoma	T1b	N0	M0	1.51045
LK0241	IB	adenocarcinoma	T2a	N0	M0	1.32921
LK0242	IIB	squamous cell carcinoma	T2b	N1	M0	1.91516
LK0243	IB	adenocarcinoma	T2a	N0	M0	2.22052
LK0244	IA	adenocarcinoma	T1a	N0	M0	1.68745
LK0245	IB	adenocarcinoma	T2a	N0	M0	0.354268
LK0246	IIIA	adenocarcinoma	T2a	N2	M0	2.40552
LK0249	IA	adenocarcinoma	T1b	N0	M0	1.79887
LK0250	IIB	squamous cell carcinoma	T3	N0	M0	0.928209
LK0252	IIA	adenocarcinoma	T2a	N1	M0	4.35893
LK0253	IA	adenocarcinoma	T1a	N0	M0	2.06026
LK0255	IB	adenocarcinoma	T2a	N0	M0	2.56578
LK0256	IIIA	squamous cell carcinoma	T3	N2	M0	1.78191
LK0260	IA	adenocarcinoma	T1b	N0	M0	0.867624
LK0261	IA	adenocarcinoma	T1a	N0	M0	0.497474
LK0262	IIIA	adenocarcinoma	T3	N2	M0	-4.78776
LK0263	IA	adenocarcinoma	T1a	N0	M0	0.678607
LK0265	IB	squamous cell carcinoma	T2a	N0	M0	0.672884
LK0268	IA	adenocarcinoma	T1a	N0	M0	1.64368
LK0269	IB	squamous cell carcinoma	T2a	N0	M0	0.691099
LK0270	IIA	adenocarcinoma	T2a	N1	M0	0.568427
LK0271	IA	adenocarcinoma	T1b	N0	M0	0.876563
LK0272	IA	adenocarcinoma	T1a	N0	M0	0.847107
LK0274	IA	squamous cell carcinoma	T1b	N0	M0	1.04857
LK0275	IIA	adenosquamous carcinoma	T2a	N1	M0	0.495612
LK0277	IA	adenocarcinoma	T1a	N0	M0	1.30513
LK0278	IA	adenocarcinoma	T1a	N0	M0	0.987637
LK0279	IIA	adenocarcinoma	T1b	N1	M0	0.658798
LK0280	IA	adenocarcinoma	T1a	N0	M0	0.837362
LK0281	IIA	adenocarcinoma	T2a	N1	M0	2.50227
LK0283	IA	adenocarcinoma	T1b	N0	M0	3.21831
LK0284	IA	adenocarcinoma	T1b	N0	M0	2.95044
LK0285	IA	adenocarcinoma	T1b	N0	M0	0.900163
LK0286	IB	adenocarcinoma	T2a	N0	M0	1.28688
LK0288	IA	adenocarcinoma	T1a	N0	M0	1.46253
LK0289	IB	adenocarcinoma	T2a	N0	M0	3.29827
LK0290	IA	adenocarcinoma	T1a	N0	M0	2.33063
LK0291	IA	adenocarcinoma	T1a	N0	M0	1.73337
LK0292	IA	adenocarcinoma	T1b	N0	M0	2.2829
LK0294	IIB	adenocarcinoma	T3	N0	M0	0.680134
LK0295	IIIA	adenocarcinoma	T3	N2	M0	1.98093
LK0296	IA	adenocarcinoma	T1a	N0	M0	2.37652
LK0299	IA	adenocarcinoma	T1a	N0	M0	1.73818
LK0300	IA	adenocarcinoma	T1b	N0	M0	2.14856
LK0301	IIA	adenocarcinoma	T2a	N1	M0	2.25107
LK0302	IA	adenocarcinoma	T1a	N0	M0	1.51416
LK0303	IA	adenocarcinoma	T1b	N0	M0	2.12352
LK0304	IA	squamous cell carcinoma	T1a	N0	M0	1.92786
LK0305	IA	adenocarcinoma	T1a	N0	M0	1.87246
LK0306	IA	adenocarcinoma	T1a	N0	M0	2.68355
LK0307	IA	adenocarcinoma	T1a	N0	M0	1.04419
LK0308	IB	adenocarcinoma	T2a	N0	M0	1.43961
LK0309	IB	adenocarcinoma	T2a	N0	M0	1.62391
LK0310	IA	pleomorphic carconoma	T1b	N0	M0	1.84924
LK0313	IA	adenocarcinoma	T1a	N0	M0	1.12243
LK0314	IIIA	adenocarcinoma	T2a	N2	M0	1.62157
LK0315	IIIA	adenocarcinoma	T2b	N2	M0	2.6982
LK0317	IIA	squamous cell carcinoma	T1a	N1	M0	1.83211
LK0318	IA	adenocarcinoma	T1a	N0	M0	1.75931
LK0319	IA	adenocarcinoma	T1a	N0	M0	1.62899
LK0320	IIA	small cell carcinoma	T1a	N1	M0	2.06602
LK0321	IA	adenocarcinoma	T1b	N0	M0	1.21579
LK0322	IIA	adenocarcinoma	T2a	N1	M0	1.34395
LK0325	IA	adenocarcinoma	T1a	N0	M0	2.1584
LK0326	IA	adenocarcinoma	T1a	N0	M0	1.23972
LK0327	IB	adenocarcinoma	T2a	N0	M0	-0.423744
LK0331	IA	adenocarcinoma	T1b	N0	M0	3.0864
LK0332	IIA	small cell carcinoma	T1b	N1	M0	3.34035
LK0334	IA	adenocarcinoma	T1a	N0	M0	2.8469
LK0335	IA	adenocarcinoma	T1a	N0	M0	1.82708
LK0336	IA	adenocarcinoma	T1a	N0	M0	2.15845
LK0337	IB	squamous cell carcinoma	T2a	N0	M0	3.66097
LK0338	IIA	adenocarcinoma	T1b	N1	M0	2.06162
LK0339	IA	adenocarcinoma	T1a	N0	M0	3.70069
LK0342	IIB	adenocarcinoma	T3	N0	M0	2.93501
LK0343	IA	adenocarcinoma	T1a	N0	M0	1.94704
LK0344	IB	adenocarcinoma	T2a	N0	M0	2.19183
LK0345	IB	adenocarcinoma	T2a	N0	M0	2.88548
LK0347	IB	squamous cell carcinoma	T2a	N0	M0	1.99235
LK0348	IA	adenocarcinoma	T1a	N0	M0	1.3387
LK0349	IIA	squamous cell carcinoma	T2a	N1	M0	2.158
LK0350	IA	small cell carcinoma	T1a	N0	M0	1.33369
LK0352	IA	typical carinoid	T1b	N0	M0	2.47671
LK0353	IA	adenocarcinoma	T1a	N0	M0	1.80208
LK0355	IA	adenocarcinoma	T1a	N0	M0	2.44024
LK0356	IIIA	adenocarcinoma	T3	N2	M0	2.54632
LK0357	IA	adenocarcinoma	T1a	N0	M0	1.86958
LK0358	IA	adenocarcinoma	T1a	N0	M0	2.41513
LK0360	IIIA	adenocarcinoma	T2a	N2	M0	1.898
LK0361	IB	adenocarcinoma	T2a	N0	M0	1.83748
LK0362	IA	squamous cell carcinoma	T1b	N0	M0	2.71811
LK0365	IA	adenocarcinoma	T1b	N0	M0	1.73147
LK0367	IB	squamous cell carcinoma	T2a	N0	M0	1.78617
LK0368	IA	adenocarcinoma	T1b	N0	M0	2.64578
LK0369	IIIA	adenocarcinoma	T1b	N2	M0	3.48168
LK0371	IB	squamous cell carcinoma	T2a	N0	M0	1.8777
LK0372	IIIA	adenocarcinoma	T2a	N2	M0	1.70924
LK0373	IA	adenocarcinoma	T1a	N0	M0	1.91376
LK0374	IA	adenocarcinoma	T1b	N0	M0	0.733791
LK0377	IB	adenocarcinoma	T2a	N0	M0	2.16484
LK0378	IIA	squamous cell carcinoma	T2a	N1	M0	0.510965
LK0381	IA	adenocarcinoma	T1b	N0	M0	1.47488
LK0382	IA	adenocarcinoma	T1a	N0	M0	1.81543
LK0384	IIB	squamous cell carcinoma	T3	N0	M0	1.77604
LK0385	IB	adenocarcinoma	T2a	N0	M0	1.6727
LK0386	IA	squamous cell carcinoma	T1b	N0	M0	0.543317
LK0387	IA	adenocarcinoma	T1a	N0	M0	1.87231
LK0388	IB	adenocarcinoma	T2a	N0	M0	1.80349
LK0389	IB	adenocarcinoma	T2a	N0	M0	2.07953
LK0390	IIB	squamous cell carcinoma	T2b	N1	M0	1.39012
LK0392	IB	adenocarcinoma	T2a	N0	M0	1.70706
LK0393	IA	large cell carcinoma	T1a	N0	M0	1.80536
LK0394	IIIA	adenocarcinoma	T1a	N2	M0	1.88038
LK0395	IA	adenocarcinoma	T1a	N0	M0	1.93418
LK0396	IB	adenocarcinoma	T2a	N0	M0	2.36751
LK0398	IA	adenocarcinoma	T1a	N0	M0	0.466997
LK0399	IB	adenocarcinoma	T2a	N0	M0	-2.05167
LK0401	IB	squamous cell carcinoma	T2a	N0	M0	1.48693
LK0402	IIA	adenocarcinoma	T2a	N1	M0	2.02713
LK0403	IA	adenocarcinoma	T1a	N0	M0	1.25585
LK0404	IA	small cell carcinoma	T1b	N0	M0	2.77903
LK0405	IIB	squamous cell carcinoma	T3	N0	M0	1.84034
LK0406	IIB	adenocarcinoma	T2b	N1	M0	1.47888
LK0407	IA	large cell carcinoma	T1b	N0	M0	1.67787
LK0409	IIIA	squamous cell carcinoma	T1b	N2	M0	2.25179
LK0410	IIIA	squamous cell carcinoma	T1b	N2	M0	1.77557
LK0411	IA	adenocarcinoma	T1a	N0	M0	1.85788
LK0412	IIIA	LCNEC	T2a	N2	M0	2.18281
LK0413	IA	adenocarcinoma	T1a	N0	M0	1.18932
LK0414	IB	adenocarcinoma	T2a	N0	M0	0.608474
LK0416	IA	adenocarcinoma	T1a	N0	M0	0.829636
LK0418	IB	adenocarcinoma	T2a	N0	M0	2.6034
LK0419	IA	adenocarcinoma	T1a	N0	M0	1.99365
LK0422	IIA	adenocarcinoma	T1b	N1	M0	2.29106
LK0423	IA	adenocarcinoma	T1a	N0	M0	2.41303
LK0426	IIIA	squamous cell carcinoma	T4	N1	M0	1.48612
LK0427	IA	adenocarcinoma	T1b	N0	M0	1.19993
LK0428	IIA	large cell carcinoma	T2a	N1	M0	1.51206
LK0429	IB	adenocarcinoma	T2a	N0	M0	2.13918
LK0430	IB	adenocarcinoma	T2a	N0	M0	1.47446
LK0432	IIB	adenocarcinoma	T3	N0	M0	2.2177
LK0433	IIA	adenocarcinoma	T1b	N1	M0	2.17208
LK0434	IA	adenocarcinoma	T1a	N0	M0	2.49277
LK0436	IA	adenocarcinoma	T1a	N0	M0	2.03161
LK0437	IIA	adenocarcinoma	T1b	N1	M0	2.86665
LK0438	IA	adenocarcinoma	T1a	N0	M0	2.57019
LK0439	IA	adenocarcinoma	T1b	N0	M0	2.83648
LK0440	IIA	adenocarcinoma	T2b	N0	M0	2.74882
LK0441	IIIA	adenocarcinoma	T1a	N2	M0	3.01876
LK0442	IA	neuroendocrine carcinoma	T1b	N0	M0	1.85806
LK0443	IA	adenocarcinoma	T1a	N0	M0	2.26881
LK0445	IIA	adenocarcinoma	T2b	N0	M0	1.69995
LK0446	IA	adenocarcinoma	T1a	N0	M0	2.2434
LK0447	IA	adenocarcinoma	T1a	N0	M0	2.37021
LK0448	IA	adenocarcinoma	T1a	N0	M0	2.22531
LK0449	IB	adenocarcinoma	T2a	N0	M0	3.01485
LK0450	IA	adenocarcinoma	T1a	N0	M0	2.25106
LK0451	IA	adenocarcinoma	T1a	N0	M0	1.91905
LK0452	IA	adenocarcinoma	T1a	N0	M0	1.94189
LK0454	IIB	adenocarcinoma	T3	N0	M0	1.04442
LK0455	IA	adenocarcinoma	T1b	N0	M0	0.620105
LK0456	IA	squamous cell carcinoma	T1a	N0	M0	1.24986
LK0457	IA	adenocarcinoma	T1b	N0	M0	0.536092
LK0458	IIA	adenocarcinoma	T2a	N1	M0	1.49746
LK0459	IB	adenocarcinoma	T2a	N0	M0	1.22254
LK0460	IA	adenocarcinoma	T1a	N0	M0	2.18266
LK0465	IA	adenocarcinoma	T1a	N0	M0	2.27214
LK0467	IA	typical carinoid	T1a	N0	M0	1.43799
LK0468	IA	adenocarcinoma	T1b	N0	M0	0.403588
LK0469	IA	adenocarcinoma	T1a	N0	M0	1.55343
LK0470	IA	adenocarcinoma	T1b	N0	M0	1.17261
LK0472	IB	squamous cell carcinoma	T2a	N0	M0	1.01062
LK0473	IIB	squamous cell carcinoma	T2b	N1	M0	1.41677
LK0474	IB	adenocarcinoma	T2a	N0	M0	1.70637
LK0475	IA	adenocarcinoma	T1b	N0	M0	1.51264
LK0476	IA	adenocarcinoma	T1a	N0	M0	1.6791
LK0478	IA	adenocarcinoma	T1b	N0	M0	1.64472
LK0479	IA	adenocarcinoma	T1a	N0	M0	2.67959
LK0480	IB	adenocarcinoma	T2a	N0	M0	1.55766
LK0481	IIA	adenocarcinoma	T2a	N1	M0	1.41284
LK0482	IA	adenocarcinoma	T1a	N0	M0	1.99999
LK0483	IA	adenocarcinoma	T1b	N0	M0	1.75215
LK0484	IB	adenocarcinoma	T2a	N0	M0	1.64267
LK0485	IIIA	adenocarcinoma	T2a	N2	M0	1.45137
LK0486	IA	adenocarcinoma	T1b	N0	M0	1.33407
LK0487	IB	adenocarcinoma	T2a	N0	M0	1.83251
LK0488	IB	adenocarcinoma	T2a	N0	M0	2.11149
LK0489	IA	adenocarcinoma	T1b	N0	M0	1.74696
LK0490	IA	adenocarcinoma	T1b	N0	M0	3.11856
LK0492	IA	adenocarcinoma	T1b	N0	M0	1.91368
LK0493	IB	adenocarcinoma	T2a	N0	M0	2.02709
LK0494	IIA	adenocarcinoma	T2a	N1	M0	0.675909
LK0495	IB	adenocarcinoma	T2a	N0	M0	1.24025
LK0496	IA	adenocarcinoma	T1b	N0	M0	1.34999
LK0498	IA	adenocarcinoma	T1b	N0	M0	1.58246
LK0499	IIIA	pleomorphic carconoma	T4	N0	M0	1.39285
LK0500	IA	adenocarcinoma	T1b	N0	M0	2.38724
LK0501	IIB	squamous cell carcinoma	T3	N0	M0	1.73836
LK0503	IB	adenocarcinoma	T2a	N0	M0	1.27363
LK0504	IA	adenocarcinoma	T1a	N0	M0	1.23517
LK0505	IIA	squamous cell carcinoma	T1a	N1	M0	1.33145
LK0506	IIIA	adenocarcinoma	T3	N2	M0	1.11815
LK0507	IB	adenocarcinoma	T2a	N0	M0	1.60593
LK0508	IB	sarcomatoid carcinoma	T2a	N0	M0	1.47582
LK0509	IB	adenocarcinoma	T2a	N0	M0	1.53188
LK0510	IA	adenocarcinoma	T1a	N0	M0	1.51233
LK0511	IA	adenocarcinoma	T1a	N0	M0	1.73909
LK0512	IIA	adenocarcinoma	T2a	N1	M0	1.53892
LK0513	IB	adenocarcinoma	T2a	N0	M0	2.01404
LK0514	IA	adenocarcinoma	T1a	N0	M0	3.00505
LK0515	IIA	adenoid cystic carcinoma	T2a	N1	M0	2.07117
LK0516	IA	adenocarcinoma	T1a	N0	M0	2.43858
LK0517	IB	adenocarcinoma	T2a	N0	M0	1.00067
LK0518	IB	adenocarcinoma	T2a	N0	M0	0.463885
LK0520	IA	adenocarcinoma	T1b	N0	M0	2.46498
LK0521	IA	adenocarcinoma	T1b	N0	M0	1.92915
LK0522	IIA	squamous cell carcinoma	T2a	N1	M0	1.29995
LK0524	IB	adenocarcinoma	T2a	N0	M0	1.63692
LK0525	IA	squamous cell carcinoma	T1b	N0	M0	1.91331
LK0526	IA	squamous cell carcinoma	T1a	N0	M0	1.63441
LK0527	IA	adenocarcinoma	T1a	N0	M0	1.18667
LK0529	IA	adenocarcinoma	T1a	N0	M0	1.8338
LK0530	IIA	adenocarcinoma	T2a	N1	M0	2.30816
LK0531	IIIA	adenocarcinoma	T1b	N2	M0	1.90696
LK0532	IA	adenocarcinoma	T1a	N0	M0	0.855354
LK0534	IIA	squamous cell carcinoma	T2b	N0	M0	1.97944
LK0535	IIA	adenocarcinoma	T1b	N1	M0	2.45335
LK0536	IA	squamous cell carcinoma	T1b	N0	M0	1.63152
LK0537	IA	adenocarcinoma	T1b	N0	M0	2.16448
LK0538	IA	squamous cell carcinoma	T1a	N0	M0	1.28927
LK0541	IA	adenocarcinoma	T1b	N0	M0	1.53549
LK0542	IA	adenocarcinoma	T1a	N0	M0	1.36798
LK0543	IA	adenocarcinoma	T1a	N0	M0	1.24751
LK0544	IIIA	squamous cell carcinoma	T1a	N2	M0	0.923974
LK0545	IB	adenocarcinoma	T2a	N0	M0	1.9482
LK0546	IIIB	squamous cell carcinoma	T4	N2	M0	1.2773
LK0547	IIIA	squamous cell carcinoma	T3	N1	M0	1.39625
LK0548	IA	adenocarcinoma	T1b	N0	M0	1.14882
LK0551	IA	adenocarcinoma	T1a	N0	M0	2.10075
LK0552	IIB	adenoid cystic carcinoma	T2b	N1	M0	1.29227
LK0553	IB	adenocarcinoma	T2a	N0	M0	1.97608
LK0554	IA	adenocarcinoma	T1a	N0	M0	1.70293
LK0555	IA	adenocarcinoma	T1a	N0	M0	0.721849
LK0556	IA	adenocarcinoma	T1a	N0	M0	0.718793
LK0557	IA	adenocarcinoma	T1a	N0	M0	-0.0274574
LK0558	IA	adenocarcinoma	T1a	N0	M0	1.76604
LK0559	IB	adenocarcinoma	T2a	N0	M0	0.700189
LK0560	IA	adenocarcinoma	T1a	N0	M0	1.44708
LK0561	IA	adenocarcinoma	T1b	N0	M0	1.45656
LK0562	IA	adenocarcinoma	T1b	N0	M0	1.12262
LK0563	IA	adenocarcinoma	T1b	N0	M0	0.499308
LK0565	IA	adenocarcinoma	T1a	N0	M0	0.899868
LK0566	IB	adenocarcinoma	T2a	N0	M0	-0.316264
LK0567	IA	adenocarcinoma	T1a	N0	M0	0.653366
LK0568	IA	squamous cell carcinoma	T1a	N0	M0	1.14006
LK0570	IB	adenocarcinoma	T2a	N0	M0	1.54077
LK0572	IA	adenocarcinoma	T1a	N0	M0	1.47381
LK0574	IA	adenocarcinoma	T1a	N0	M0	1.36345
LK0575	IA	adenocarcinoma	T1a	N0	M0	1.84268
LK0576	IIIA	adenocarcinoma	T2a	N2	M0	1.50246
LK0578	IB	adenocarcinoma	T2a	N0	M0	1.00683
LK0579	IA	adenocarcinoma	T1b	N0	M0	1.489
LK0580	IA	adenocarcinoma	T1a	N0	M0	1.35237
LK0583	IA	adenocarcinoma	T1a	N0	M0	1.37583
LK0584	IIIA	adenocarcinoma	T2a	N2	M0	0.579824
LK0585	IA	adenocarcinoma	T1b	N0	M0	1.62688
LK0586	IB	squamous cell carcinoma	T2a	N0	M0	1.67596
LK0587	IA	adenocarcinoma	T1a	N0	M0	1.46595
LK0588	IA	adenocarcinoma	T1a	N0	M0	2.04482
LK0589	IB	adenocarcinoma	T2a	N0	M0	1.49275
LK0590	IA	adenocarcinoma	T1b	N0	M0	0.261374
LK0591	IA	squamous cell carcinoma	T1b	N0	M0	0.486754
LK0592	IIIA	adenocarcinoma	T4	N0	M0	2.27858
LK0595	IB	adenocarcinoma	T2a	N0	M0	1.88962
LK0596	IIB	squamous cell carcinoma	T3	N0	M0	1.55014
LK0597	IA	adenocarcinoma	T1a	N0	M0	1.82218
LK0598	IA	squamous cell carcinoma	T1a	N0	M0	1.2372
LK0600	IIB	pleomorphic carconoma	T3	N0	M0	1.92181
LK0601	IA	adenocarcinoma	T1a	N0	M0	2.03371
LK0604	IA	adenocarcinoma	T1a	N0	M0	0.822217
LK0605	IA	adenocarcinoma	T1a	N0	M0	1.05189
LK0606	IA	squamous cell carcinoma	T1b	N0	M0	1.81511
LK0607	IIB	squamous cell carcinoma	T3	N0	M0	1.72072
LK0608	IA	adenocarcinoma	T1a	N0	M0	2.2159
LK0609	IA	adenocarcinoma	T1a	N0	M0	2.99015
LK0610	IA	squamous cell carcinoma	T1b	N0	M0	1.9256
LK0611	IA	adenocarcinoma	T1a	N0	M0	1.64943
LK0612	IB	adenocarcinoma	T2a	N0	M0	0.575315
LK0614	IA	adenocarcinoma	T1a	N0	M0	0.684123
LK0616	IA	adenocarcinoma	T1a	N0	M0	0.549692
LK0617	IIIA	LCNEC	T2a	N2	M0	0.962998
LK0619	IIA	LCNEC	T2b	N0	M0	0.851732
LK0620	IIA	typical carinoid	T2a	N1	M0	1.29794
LK0622	IB	squamous cell carcinoma	T2a	N0	M0	1.16292
LK0623	IIIA	adenocarcinoma	T1b	N2	M0	0.466767
LK0624	IB	adenocarcinoma	T2a	N0	M0	0.684523
LK0625	IA	adenocarcinoma	T1a	N0	M0	1.07266
LK0626	IA	adenocarcinoma	T1a	N0	M0	0.828938
LK0627	IA	adenocarcinoma	T1b	N0	M0	0.840508
LK0628	IA	adenocarcinoma	T1a	N0	M0	1.31501
LK0629	IB	squamous cell carcinoma	T2a	N0	M0	0.868086
LK0630	IA	adenocarcinoma	T1a	N0	M0	1.33358
LK0631	IA	adenocarcinoma	T1b	N0	M0	2.36772
LK0632	IA	adenocarcinoma	T1a	N0	M0	1.8919
LK0633	IA	squamous cell carcinoma	T1a	N0	M0	1.8635
LK0634	IB	squamous cell carcinoma	T2a	N0	M0	1.97324
LK0635	IB	adenocarcinoma	T2a	N0	M0	2.01738
LK0636	IIA	squamous cell carcinoma	T2a	N1	M0	2.0223
LK0637	IA	adenocarcinoma	T1a	N0	M0	2.38624
LK0638	IB	adenocarcinoma	T2a	N0	M0	1.42908
LK0639	IIA	adenocarcinoma	T2b	N0	M0	0.484923
LK0640	IA	adenocarcinoma	T1a	N0	M0	2.17447
LK0641	IIA	squamous cell carcinoma	T1b	N1	M0	1.79488
LK0642	IA	squamous cell carcinoma	T1b	N0	M0	0.826307
LK0646	IA	adenocarcinoma	T1b	N0	M0	1.25917
LK0647	IB	adenocarcinoma	T2a	N0	M0	1.39176
LK0649	IIA	adenocarcinoma	T1b	N1	M0	2.25327
LK0651	IA	adenocarcinoma	T1b	N0	M0	1.74846
LK0653	IB	adenocarcinoma	T2a	N0	M0	1.97794
LK0655	IB	adenocarcinoma	T2a	N0	M0	1.84764
LK0657	IA	large cell carcinoma	T1b	N0	M0	0.978975
LK0658	IIA	squamous cell carcinoma	T2a	N1	M0	0.880155
LK0660	IA	adenocarcinoma	T1a	N0	M0	1.26778
LK0661	IB	squamous cell carcinoma	T2a	N0	M0	0.722356
LK0662	IA	adenocarcinoma	T1b	N0	M0	1.36813
LK0663	IIA	LCNEC	T2a	N1	M0	1.754
LK0664	IA	adenocarcinoma	T1a	N0	M0	2.01648
LK0666	IA	adenocarcinoma	T1b	N0	M0	1.70727
LK0667	IA	squamous cell carcinoma	T1a	N0	M0	0.695591
LK0668	IA	adenocarcinoma	T1a	N0	M0	2.37436
LK0670	IIIA	adenocarcinoma	T3	N1	M0	0.824772
LK0671	IA	adenocarcinoma	T1a	N0	M0	2.98792
LK0672	IA	adenocarcinoma	T1b	N0	M0	3.02666
LK0673	IA	squamous cell carcinoma	T1b	N0	M0	2.11159
LK0674	IA	adenocarcinoma	T1b	N0	M0	1.70046
LK0675	IA	adenocarcinoma	T1a	N0	M0	2.25677
LK0676	IA	adenocarcinoma	T1a	N0	M0	1.32099
LK0677	IA	adenocarcinoma	T1a	N0	M0	1.69798
LK0678	IB	squamous cell carcinoma	T2a	N0	M0	1.11263
LK0680	IA	adenocarcinoma	T1b	N0	M0	1.72188
LK0681	IB	adenocarcinoma	T2a	N0	M0	1.26733
LK0682	IA	adenocarcinoma	T1a	N0	M0	1.36793
LK0683	IB	adenocarcinoma	T2a	N0	M0	1.71714
LK0684	IB	adenocarcinoma	T2a	N0	M0	2.49359
LK0685	IA	adenocarcinoma	T1a	N0	M0	2.91832
LK0686	IA	adenocarcinoma	T1a	N0	M0	1.62463
LK0688	IA	adenocarcinoma	T1a	N0	M0	1.86185
LK0689	IA	adenocarcinoma	T1a	N0	M0	1.76044
LK0691	IA	adenocarcinoma	T1b	N0	M0	1.60702
LK0692	IB	adenocarcinoma	T2a	N0	M0	1.20204
LK0695	IA	adenocarcinoma	T1a	N0	M0	1.39156
LK0698	IA	adenocarcinoma	T1b	N0	M0	1.29287
LK0699	IB	adenocarcinoma	T2a	N0	M0	2.12273
LK0702	IB	squamous cell carcinoma	T2a	N0	M0	0.674618
LK0703	IIIA	squamous cell carcinoma	T3	N2	M0	1.56521
LK0705	IA	adenocarcinoma	T1a	N0	M0	1.99919
LK0706	IIIA	small cell carcinoma	T3	N2	M0	0.956578
LK0708	IA	adenocarcinoma	T1a	N0	M0	0.639954
LK0710	IA	adenocarcinoma	T1b	N0	M0	1.9779
LK0711	IA	adenocarcinoma	T1a	N0	M0	0.474143
LK0712	IA	adenocarcinoma	T1a	N0	M0	0.664246
LK0713	IA	adenocarcinoma	T1b	N0	M0	1.8632
LK0714	IA	adenocarcinoma	T1a	N0	M0	1.54485
LK0715	IA	adenocarcinoma	T1a	N0	M0	1.54871
LK0716	IA	adenocarcinoma	T1b	N0	M0	1.98947
LK0717	IA	adenocarcinoma	T1a	N0	M0	1.98646
LK0718	IB	adenocarcinoma	T2a	N0	M0	1.98908
LK0720	IA	adenocarcinoma	T1b	N0	M0	1.08521
LK0721	IIB	adenocarcinoma	T3	N0	M0	2.30721
LK0722	IB	adenocarcinoma	T2a	N0	M0	1.39482
LK0724	IB	adenocarcinoma	T2a	N0	M0	1.36316
LK0725	IA	adenocarcinoma	T1a	N0	M0	1.89919
LK0726	IA	adenocarcinoma	T1a	N0	M0	2.28964
LK0727	IB	adenocarcinoma	T2a	N0	M0	1.25619
LK0728	IA	adenocarcinoma	T1a	N0	M0	1.69986
LK0730	IB	adenocarcinoma	T2a	N0	M0	2.21877
LK0731	IB	adenocarcinoma	T2a	N0	M0	0.775444
LK0732	IA	adenocarcinoma	T1a	N0	M0	2.00316
LK0734	IA	adenocarcinoma	T1a	N0	M0	0.757887
LK0735	IA	adenocarcinoma	T1a	N0	M0	2.54794
LK0736	IB	adenocarcinoma	T2a	N0	M0	1.8265
LK0737	IA	squamous cell carcinoma	T1a	N0	M0	3.01015
LK0738	IIIA	adenocarcinoma	T2a	N2	M0	0.953233
LK0740	IIIA	adenocarcinoma	T2a	N2	M0	2.24272
LK0741	IA	adenocarcinoma	T1a	N0	M0	1.37655
LK0742	IA	adenocarcinoma	T1a	N0	M0	2.5128
LK0743	IB	squamous cell carcinoma	T2a	N0	M0	1.49279
LK0744	IA	typical carinoid	T1b	N0	M0	1.90264
LK0745	IA	squamous cell carcinoma	T1a	N0	M0	2.67871
LK0746	IIB	squamous cell carcinoma	T2b	N1	M0	0.680066
LK0747	IB	adenocarcinoma	T2a	N0	M0	2.68746
LK0748	IA	LCNEC	T1a	N0	M0	1.82805
LK0749	IIIA	adenocarcinoma	T2a	N2	M0	1.9983
LK0750	IA	adenocarcinoma	T1a	N0	M0	2.20287
LK0753	IA	adenocarcinoma	T1b	N0	M0	2.13584
LK0755	IA	adenocarcinoma	T1a	N0	M0	1.64384
LK0756	IIA	pleomorphic carconoma	T2a	N1	M0	1.73046
LK0757	IIIA	adenocarcinoma	T1a	N2	M0	2.0378
LK0758	IIA	adenocarcinoma	T2a	N1	M0	1.70715
LK0759	IIIA	adenocarcinoma	T1b	N2	M0	1.03939
LK0760	IIIA	squamous cell carcinoma	T2b	N2	M0	1.64486
LK0761	IIIA	squamous cell carcinoma	T2a	N2	M0	1.88325
LK0762	IIIA	squamous cell carcinoma	T1b	N2	M0	1.36283
LK0763	IB	pleomorphic carconoma	T2a	N0	M0	1.15995
LK0764	IA	adenocarcinoma	T1a	N0	M0	1.2461
LK0766	IA	adenocarcinoma	T1b	N0	M0	0.234773
LK0768	IA	adenocarcinoma	T1b	N0	M0	1.54467
LK0769	IIIA	malignant neoplasm	T3	N2	M0	2.27288
LK0770	IIB	large cell carcinoma	T3	N0	M0	0.797553
LK0771	IA	adenocarcinoma	T1a	N0	M0	0.496249
LK0772	IIA	adenocarcinoma	T2b	N0	M0	2.05433
LK0773	IA	adenocarcinoma	T1a	N0	M0	1.62202
LK0774	IB	adenocarcinoma	T2a	N0	M0	0.81442
LK0775	IA	adenocarcinoma	T1a	N0	M0	0.619815
LK0776	IIB	squamous cell carcinoma	T2b	N1	M0	-0.401021
LK0777	IB	adenocarcinoma	T2a	N0	M0	0.766395
LK0778	IA	adenocarcinoma	T1a	N0	M0	1.43615
LK0779	IA	squamous cell carcinoma	T1a	N0	M0	1.63
LK0780	IA	adenocarcinoma	T1a	N0	M0	1.51157
LK0781	IB	adenocarcinoma	T2a	N0	M0	1.73687
LK0783	IIIB	squamous cell carcinoma	T4	N2	M0	1.64124
LK0784	IA	adenocarcinoma	T1b	N0	M0	1.65565
LK0785	IA	adenocarcinoma	T1b	N0	M0	2.36569
LK0787	IB	adenocarcinoma	T2a	N0	M0	0.530738
LK0788	IA	squamous cell carcinoma	T1b	N0	M0	1.22388
LK0789	IA	adenocarcinoma	T1a	N0	M0	2.07259
LK0790	IA	adenocarcinoma	T1b	N0	M0	2.19756
LK0791	IA	adenocarcinoma	T1b	N0	M0	2.44086
LK0792	IA	adenocarcinoma	T1a	N0	M0	1.06824
LK0793	IIIA	adenocarcinoma	T4	N0	M0	1.31421
LK0794	IB	adenosquamous carcinoma	T2a	N0	M0	0.69046
LK0796	IIA	adenocarcinoma	T2a	N1	M0	1.19211
LK0797	IA	adenocarcinoma	T1b	N0	M0	1.32327
LK0798	IB	adenocarcinoma	T2a	N0	M0	2.6265
LK0799	IA	adenocarcinoma	T1a	N0	M0	1.34216
LK0800	IIB	squamous cell carcinoma	T3	N0	M0	1.09025
LK0801	IA	squamous cell carcinoma	T1b	N0	M0	0.574679
LK0802	IA	adenocarcinoma	T1b	N0	M0	1.3068
LK0803	IIIA	adenosquamous carcinoma	T2a	N2	M0	1.79389
LK0806	IA	adenocarcinoma	T1a	N0	M0	0.993916
LK0807	IB	adenocarcinoma	T2a	N0	M0	2.0263
LK0808	IB	adenocarcinoma	T2a	N0	M0	2.35087
LK0809	IA	adenocarcinoma	T1a	N0	M0	1.10896
LK0810	IIA	squamous cell carcinoma	T1b	N1	M0	0.442485
LK0812	IA	adenocarcinoma	T1a	N0	M0	1.81068
LK0813	IA	adenocarcinoma	T1a	N0	M0	2.46658
LK0814	IIA	adenocarcinoma	T2a	N1	M0	2.17144
LK0815	IIB	adenocarcinoma	T3	N0	M0	2.11932
LK0816	IIB	adenocarcinoma	T3	N0	M0	0.959974
LK0817	IA	adenocarcinoma	T1b	N0	M0	2.27152
LK0818	IA	adenocarcinoma	T1a	N0	M0	1.977
LK0819	IIIA	adenocarcinoma	T2a	N2	M0	-0.695297
LK0820	IIB	adenocarcinoma	T3	N0	M0	0.904355
LK0821	IA	adenocarcinoma	T1a	N0	M0	1.38214
LK0823	IA	adenocarcinoma	T1a	N0	M0	0.573621
LK0824	IA	large cell carcinoma	T1a	N0	M0	1.44923
LK0825	IIIA	adenocarcinoma	T3	N2	M0	2.43295
LK0826	IA	adenocarcinoma	T1a	N0	M0	1.7818
LK0827	IA	adenocarcinoma	T1a	N0	M0	1.75942
LK0828	IA	adenocarcinoma	T1b	N0	M0	1.87514
LK0829	IA	adenocarcinoma	T1b	N0	M0	1.33102
LK0831	IA	adenocarcinoma	T1b	N0	M0	1.40316
LK0832	IA	adenocarcinoma	T1a	N0	M0	2.23969
LK0833	IB	adenocarcinoma	T2a	N0	M0	1.18813
LK0835	IA	adenocarcinoma	T1a	N0	M0	0.666782
LK0836	IA	adenocarcinoma	T1a	N0	M0	3.12367
LK0838	IIIA	adenocarcinoma	T3	N2	M0	2.55145
LK0840	IA	adenocarcinoma	T1b	N0	M0	1.78225
LK0841	IA	adenocarcinoma	T1b	N0	M0	2.90049
LK0842	IIB	pleomorphic carconoma	T3	N0	M0	2.13947
LK0843	IA	adenocarcinoma	T1a	N0	M0	1.0939
LK0845	IA	adenocarcinoma	T1a	N0	M0	1.20977
LK0846	IB	adenocarcinoma	T2a	N0	M0	0.676797
LK0847	IA	adenocarcinoma	T1b	N0	M0	3.45454
LK0849	IIIA	adenocarcinoma	T2a	N2	M0	1.81326
LK0850	IIB	pleomorphic carconoma	T2b	N1	M0	0.34081
LK0851	IIA	squamous cell carcinoma	T2a	N1	M0	-0.532455
LK0852	IB	adenocarcinoma	T2a	N0	M0	0.864313
LK0853	IB	adenocarcinoma	T2a	N0	M0	1.39037
LK0855	IV	adenocarcinoma	T2a	N0	M1a	1.1577
LK0856	IIB	adenocarcinoma	T3	N0	M0	0.542718
LK0857	IIIA	squamous cell carcinoma	T3	N1	M0	2.96332
LK0860	IB	small cell carcinoma	T2a	N0	M0	1.15865
LK0863	IB	adenocarcinoma	T2a	N0	M0	-0.416181
LK0864	IIA	pleomorphic carconoma	T2a	N1	M0	1.67096
LK0865	IA	adenocarcinoma	T1a	N0	M0	1.81623
LK0866	IB	adenocarcinoma	T2a	N0	M0	1.69463
LK0867	IIA	pleomorphic carconoma	T2a	N1	M0	2.9721
LK0868	IIB	pleomorphic carconoma	T3	N0	M0	0.897301
LK0869	IA	adenocarcinoma	T1b	N0	M0	3.03951
LK0870	IIIA	adenocarcinoma	T4	N0	M0	1.29869
LK0871	IA	adenocarcinoma	T1b	N0	M0	1.74522
LK0872	IA	adenocarcinoma	T1a	N0	M0	-0.332378
LK0873	IIIA	adenocarcinoma	T1b	N2	M0	2.00618
LK0874	IIIA	squamous cell carcinoma	T4	N0	M0	2.48579
LK0875	IB	adenocarcinoma	T2a	N0	M0	1.70736
LK0876	IA	adenocarcinoma	T1b	N0	M0	1.8716
LK0877	IA	adenocarcinoma	T1a	N0	M0	2.88774
LK0878	IB	adenocarcinoma	T2a	N0	M0	2.32555
LK0879	IA	adenocarcinoma	T1a	N0	M0	2.45846
LK0880	IA	adenocarcinoma	T1a	N0	M0	1.76577
LK0881	IIA	adenocarcinoma	T1a	N1	M0	2.64059
LK0882	IIA	adenocarcinoma	T2a	N1	M0	2.89659
LK0883	IA	small cell carcinoma	T1a	N0	M0	1.68116
LK0884	IIA	LCNEC	T2a	N1	M0	1.70369
LK0885	IA	adenocarcinoma	T1a	N0	M0	2.80802
LK0886	IB	adenocarcinoma	T2a	N0	M0	1.2361
LK0887	IA	adenocarcinoma	T1a	N0	M0	1.66115
LK0888	IB	adenocarcinoma	T2a	N0	M0	1.42224
LK0889	IB	squamous cell carcinoma	T2a	N0	M0	2.51398
LK0890	IA	adenocarcinoma	T1a	N0	M0	0.631909
LK0891	IIA	adenocarcinoma	T2a	N1	M0	1.94334
LK0892	IA	adenocarcinoma	T1b	N0	M0	2.40083
LK0893	IIA	squamous cell carcinoma	T2a	N1	M0	1.5473
LK0895	IIA	squamous cell carcinoma	T2a	N1	M0	1.1828
LK0896	IA	adenocarcinoma	T1a	N0	M0	1.54403
LK0898	IIA	adenocarcinoma	T1a	N1	M0	2.38538
LK0902	IIA	squamous cell carcinoma	T2b	N0	M0	1.75193
LK0903	IB	squamous cell carcinoma	T2a	N0	M0	1.01265
LK0904	IIA	small cell carcinoma	T1b	N1	M0	1.09364
LK0905	IB	adenocarcinoma	T2a	N0	M0	1.79696
LK0906	IB	adenocarcinoma	T2a	N0	M0	1.5765
LK0907	IA	squamous cell carcinoma	T1a	N0	M0	0.823555
LK0908	IA	squamous cell carcinoma	T1b	N0	M0	0.335522
LK0910	IA	adenocarcinoma	T1a	N0	M0	1.76087
LK0911	IA	adenocarcinoma	T1a	N0	M0	0.760074
LK0912	IA	adenocarcinoma	T1a	N0	M0	2.30097
LK0913	IB	adenocarcinoma	T2a	N0	M0	1.70043
LK0914	IA	adenocarcinoma	T1b	N0	M0	2.12645
LK0915	IB	squamous cell carcinoma	T2a	N0	M0	1.97438
LK0916	IIA	pleomorphic carconoma	T2a	N1	M0	1.30916
LK0917	IB	squamous cell carcinoma	T2a	N0	M0	0.807353
LK0918	IA	adenocarcinoma	T1a	N0	M0	1.99428
LK0919	IA	adenocarcinoma	T1b	N0	M0	0.652095
LK0921	IA	adenocarcinoma	T1a	N0	M0	1.77357
LK0922	IIIB	adenocarcinoma	T3	N3	M0	1.31702
LK0923	IIIA	LCNEC	T4	N0	M0	0.584251
LK0925	IIIA	squamous cell carcinoma	T3	N1	M0	2.01937
LK0927	IIA	adenocarcinoma	T2b	N0	M0	2.1485
LK0928	IA	adenocarcinoma	T1a	N0	M0	2.48438
LK0930	IB	adenocarcinoma	T2a	N0	M0	2.44636
LK0931	IB	squamous cell carcinoma	T2a	N0	M0	1.72636
LK0932	IIIA	adenocarcinoma	T3	N1	M0	1.42382
LK0934	IA	adenocarcinoma	T1a	N0	M0	1.32568
LK0935	IIA	adenocarcinoma	T2b	N0	M0	2.13832
LK0938	IB	adenocarcinoma	T2a	N0	M0	2.0286
LK0939	IA	adenocarcinoma	T1a	N0	M0	0.880932
LK0940	IA	adenocarcinoma	T1a	N0	M0	1.52602
LK0941	IB	adenocarcinoma	T2a	N0	M0	1.4603
LK0942	IIA	squamous cell carcinoma	T1b	N1	M0	1.93727
LK0943	IIA	carcinoma	T2a	N1	M0	1.48245
LK0944	IA	small cell carcinoma	T1b	N0	M0	1.5091
LK0945	IIA	adenocarcinoma	T1b	N1	M0	3.08729
LK0946	IB	adenocarcinoma	T2a	N0	M0	3.3881
LK0947	IIIA	adenocarcinoma	T2a	N2	M0	2.83733
LK0949	IB	adenocarcinoma	T2a	N0	M0	2.42146
LK0950	IIA	adenocarcinoma	T1a	N1	M0	1.34488
LK0951	IIA	squamous cell carcinoma	T2a	N1	M0	1.35312
LK0952	IA	adenocarcinoma	T1a	N0	M0	1.88413
LK0953	IA	squamous cell carcinoma	T1a	N0	M0	1.80867
LK0955	IB	adenocarcinoma	T2a	N0	M0	1.42611
LK0956	IB	adenocarcinoma	T2a	N0	M0	2.01977
LK0957	IA	squamous cell carcinoma	T1b	N0	M0	2.95114
LK0959	IIB	adenocarcinoma	T3	N0	M0	2.02066
LK0960	IA	adenocarcinoma	T1b	N0	M0	3.83616
LK0962	IA	NSCLC	T1a	N0	M0	2.33417
LK0963	IIIA	adenocarcinoma	T2a	N2	M0	1.73564
LK0964	IIA	LCNEC	T1a	N1	M0	0.700894
LK0965	IB	adenocarcinoma	T2a	N0	M0	-0.346002
LK0967	IB	adenocarcinoma	T2a	N0	M0	1.28988
LK0968	IA	adenocarcinoma	T1a	N0	M0	0.373126
LK0969	IB	squamous cell carcinoma	T2a	N0	M0	2.60207
LK0970	IA	adenocarcinoma	T1a	N0	M0	2.13672
LK0971	IA	adenocarcinoma	T1a	N0	M0	1.27298
LK0972	IIIA	adenocarcinoma	T3	N2	M0	0.793497
LK0973	IA	adenocarcinoma	T1a	N0	M0	3.16044
LK0974	IIA	squamous cell carcinoma	T2b	N0	M0	0.30253
LK0975	IIIA	adenocarcinoma	T2b	N2	M0	1.54199
LK0976	IA	adenocarcinoma	T1a	N0	M0	2.63203
LK0977	IA	adenocarcinoma	T1a	N0	M0	2.1117
LK0978	IA	adenocarcinoma	T1b	N0	M0	1.76774
LK0979	IA	adenocarcinoma	T1b	N0	M0	1.04704
LK0980	IA	adenocarcinoma	T1a	N0	M0	1.78177
LK0981	IB	pleomorphic carconoma	T2a	N0	M0	1.85721
LK0983	IA	adenocarcinoma	T1b	N0	M0	1.27929
LK0984	IA	adenocarcinoma	T1a	N0	M0	1.07096
LK0985	IA	adenocarcinoma	T1a	N0	M0	0.206239
LK0987	IA	adenocarcinoma	T1a	N0	M0	1.35401
LK0988	IIA	adenocarcinoma	T2a	N1	M0	2.29809
LK0989	IA	adenocarcinoma	T1a	N0	M0	2.37109
LK0990	IIIA	adenocarcinoma	T2a	N2	M0	0.965572
LK0991	IA	adenocarcinoma	T1a	N0	M0	1.27982
LK0992	IA	adenocarcinoma	T1b	N0	M0	1.33497
LK0993	IA	squamous cell carcinoma	T1a	N0	M0	3.04772
LK0994	IB	LCNEC	T2a	N0	M0	1.74396
LK0996	IA	adenocarcinoma	T1a	N0	M0	3.8276
LK0997	IIB	squamous cell carcinoma	T3	N0	M0	1.24975
LK0998	IIIA	squamous cell carcinoma	T3	N1	M0	1.48111
LK0999	IIA	adenocarcinoma	T2b	N0	M0	0.56103
LK1000	IIB	adenocarcinoma	T2b	N1	M0	0.761424
LK1001	IA	LCNEC	T1a	N0	M0	3.54976
LK1002	IA	adenocarcinoma	T1b	N0	M0	2.00426
LK1003	IIIA	adenocarcinoma	T2a	N2	M0	2.71412
LK1004	IA	adenocarcinoma	T1b	N0	M0	1.73008
LK1005	IIA	adenocarcinoma	T2a	N1	M0	2.39708
LK1007	IB	adenocarcinoma	T2a	N0	M0	2.77806
LK1009	IA	adenocarcinoma	T1a	N0	M0	4.20714
LK1012	IB	atypical carcinoid	T2a	N0	M0	2.77061
LK1013	IA	adenocarcinoma	T1a	N0	M0	2.91768
LK1014	IB	adenocarcinoma	T2a	N0	M0	2.06071
LK1015	IA	squamous cell carcinoma	T1b	N0	M0	-0.0179941
LK1016	IA	adenocarcinoma	T1a	N0	M0	2.5023
LK1017	IB	adenocarcinoma	T2a	N0	M0	1.99682
LK1018	IIA	small cell carcinoma	T2a	N1	M0	3.33136
LK1020	IB	squamous cell carcinoma	T2a	N0	M0	1.47511
LK1021	IIIA	adenocarcinoma	T2a	N2	M0	1.11483
LK1022	IA	adenocarcinoma	T1a	N0	M0	1.94133
LK1023	IA	adenocarcinoma	T1a	N0	M0	1.38302
LK1024	IA	adenocarcinoma	T1a	N0	M0	1.40149
LK1025	IA	adenocarcinoma	T1a	N0	M0	1.83824
LK1026	IB	adenosquamous carcinoma	T2a	N0	M0	1.62129
LK1027	IIIA	adenocarcinoma	T3	N2	M0	0.437753
LK1028	IA	adenocarcinoma	T1a	N0	M0	2.35394
LK1029	IA	adenocarcinoma	T1a	N0	M0	1.57769
LK1030	IA	adenocarcinoma	T1b	N0	M0	1.5701
LK1031	IB	adenocarcinoma	T2a	N0	M0	1.33656
LK1032	IA	small cell carcinoma	T1a	N0	M0	-0.339242
LK1033	IB	adenocarcinoma	T2a	N0	M0	1.86913
LK1034	IA	adenocarcinoma	T1b	N0	M0	0.890601
LK1035	IB	adenocarcinoma	T2a	N0	M0	0.0553256
LK1036	IB	adenocarcinoma	T2a	N0	M0	0.900691
LK1037	IIB	adenocarcinoma	T2b	N1	M0	1.34639
LK1038	IA	adenocarcinoma	T1b	N0	M0	1.59348
LK1039	IA	adenocarcinoma	T1b	N0	M0	0.12473
LK1040	IA	adenocarcinoma	T1b	N0	M0	0.031208
LK1042	IB	squamous cell carcinoma	T2a	N0	M0	0.0678602
LK1043	IA	squamous cell carcinoma	T1a	N0	M0	1.01352
LK1044	IA	squamous cell carcinoma	T1b	N0	M0	2.29434
LK1045	IB	squamous cell carcinoma	T2a	N0	M0	1.60087
LK1046	IA	adenocarcinoma	T1b	N0	M0	1.74862
LK1047	IA	adenocarcinoma	T1a	N0	M0	0.481612
LK1048	IA	squamous cell carcinoma	T1b	N0	M0	1.14831
LK1049	IIIA	adenocarcinoma	T1b	N2	M0	1.35669
LK1050	IIIB	large cell carcinoma	T4	N2	M0	1.30541
LK1051	IA	adenocarcinoma	T1b	N0	M0	0.693192
LK1053	IA	adenocarcinoma	T1a	N0	M0	2.41306
LK1054	IIA	adenocarcinoma	T1a	N1	M0	1.78728
LK1055	IV	adenocarcinoma	T2a	N1	M1a	1.92039
LK1056	IA	adenocarcinoma	T1a	N0	M0	1.50712
LK1057	IB	adenocarcinoma	T2a	N0	M0	1.8163
LK1058	IIIA	squamous cell carcinoma	T2a	N2	M0	2.34688
LK1060	IA	adenocarcinoma	T1a	N0	M0	0.305792
LK1061	IIIA	adenocarcinoma	T2a	N2	M0	1.61507
LK1062	IA	squamous cell carcinoma	T1b	N0	M0	1.50509
LK1063	IA	adenocarcinoma	T1b	N0	M0	1.3106
LK1064	IA	adenocarcinoma	T1a	N0	M0	1.6884
LK1065	IIIA	adenocarcinoma	T4	N0	M0	0.874164
LK1067	IA	squamous cell carcinoma	T1b	N0	M0	0.389588
LK1068	IA	adenocarcinoma	T1a	N0	M0	2.35446
LK1069	IB	adenocarcinoma	T2a	N0	M0	1.59036
LK1070	IB	adenocarcinoma	T2a	N0	M0	1.90786
LK1072	IIA	NSCLC	T2a	N1	M0	1.18755
LK1073	IA	squamous cell carcinoma	T1b	N0	M0	0.884753
LK1074	IA	adenocarcinoma	T1a	N0	M0	1.92765
LK1075	IB	adenocarcinoma	T2a	N0	M0	1.21976
LK1077	IA	adenocarcinoma	T1b	N0	M0	2.44538
LK1078	IA	adenocarcinoma	T1a	N0	M0	1.36728
LK1079	IIIA	adenocarcinoma	T2a	N2	M0	0.961861
LK1080	IIIA	adenocarcinoma	T1b	N2	M0	1.14953
LK1081	IA	adenocarcinoma	T1a	N0	M0	1.75442
LK1083	IA	adenocarcinoma	T1a	N0	M0	2.61505
LK1084	IA	adenocarcinoma	T1b	N0	M0	1.68966
LK1085	IA	adenocarcinoma	T1a	N0	M0	2.26966
LK1086	IA	adenocarcinoma	T1b	N0	M0	2.12392
LK1087	IA	adenocarcinoma	T1a	N0	M0	0.747418
LK1089	IB	adenocarcinoma	T2a	N0	M0	1.84664
LK1090	IB	adenocarcinoma	T2a	N0	M0	1.18271
LK1091	IA	adenocarcinoma	T1a	N0	M0	1.24518
LK1092	IA	adenocarcinoma	T1a	N0	M0	1.83337
LK1093	IB	adenocarcinoma	T2a	N0	M0	2.78922
LK1094	IA	squamous cell carcinoma	T1b	N0	M0	1.43117
LK1095	IIIA	adenocarcinoma	T1b	N2	M0	1.02396
LK1096	IIIA	adenocarcinoma	T2a	N2	M0	2.12246
LK1097	IIIA	adenocarcinoma	T2a	N2	M0	2.49409
LK1099	IB	adenocarcinoma	T2a	N0	M0	1.56665
LK1100	IA	adenocarcinoma	T1a	N0	M0	0.767095
LK1102	IB	squamous cell carcinoma	T2a	N0	M0	3.6905
LK1103	IA	adenocarcinoma	T1a	N0	M0	0.134684
LK1104	IIA	squamous cell carcinoma	T2a	N1	M0	1.71635
LK1105	IA	adenocarcinoma	T1a	N0	M0	2.4056
LK1106	IA	adenocarcinoma	T1a	N0	M0	2.25564
LK1107	IB	adenocarcinoma	T2a	N0	M0	1.1784
LK1108	IIB	adenocarcinoma	T2b	N1	M0	1.23905
LK1109	IIB	large cell carcinoma	T3	N0	M0	1.33851
LK1110	IIA	adenosquamous carcinoma	T2a	N1	M0	0.613128
LK1112	IB	LCNEC	T2a	N0	M0	0.366052
LK1113	IIIA	squamous cell carcinoma	T2a	N2	M0	1.77449
LK1114	IIB	adenocarcinoma	T2b	N1	M0	1.41838
LK1117	IB	adenocarcinoma	T2a	N0	M0	2.10675
LK1118	IIA	adenocarcinoma	T2a	N1	M0	1.8872
LK1119	IA	adenocarcinoma	T1a	N0	M0	1.64985
LK1120	IB	adenocarcinoma	T2a	N0	M0	3.4507
LK1121	IIA	adenocarcinoma	T1b	N1	M0	2.3033
LK1122	IIA	adenocarcinoma	T2a	N1	M0	-0.230878
LK1123	IIIA	adenocarcinoma	T2a	N2	M0	0.895841
LK1124	IA	adenocarcinoma	T1a	N0	M0	1.60192
LK1125	IB	LCNEC	T2a	N0	M0	1.84394
LK1126	IIIA	adenocarcinoma	T1b	N2	M0	0.349882
LK1128	IIA	small cell carcinoma	T2a	N1	M0	1.42781
LK1129	IA	adenocarcinoma	T1a	N0	M0	1.83648
LK1130	IA	adenocarcinoma	T1b	N0	M0	2.6213
LK1132	IA	adenocarcinoma	T1a	N0	M0	1.91579
LK1133	IA	adenocarcinoma	T1a	N0	M0	3.00177
LK1137	IA	adenocarcinoma	T1a	N0	M0	2.82615
LK1138	IA	adenocarcinoma	T1a	N0	M0	1.27699
LK1140	IA	squamous cell carcinoma	T1a	N0	M0	0.863792
LK1141	IB	adenocarcinoma	T2a	N0	M0	2.31077
LK1142	IA	adenocarcinoma	T1b	N0	M0	0.812971
LK1144	IIA	adenocarcinoma	T1a	N1	M0	1.28649
LK1145	IIB	adenocarcinoma	T3	N0	M0	3.00464
LK1146	IA	adenocarcinoma	T1a	N0	M0	1.29072
LK1147	IIA	squamous cell carcinoma	T1b	N1	M0	2.00554
LK1148	IA	LCNEC	T1b	N0	M0	3.00594
LK1149	IA	adenocarcinoma	T1b	N0	M0	3.04164
LK1150	IB	adenocarcinoma	T2a	N0	M0	1.52427
LK1151	IA	adenocarcinoma	T1a	N0	M0	2.01548
LK1152	IA	adenocarcinoma	T1a	N0	M0	2.19929
LK1153	IIIA	adenocarcinoma	T2a	N2	M0	1.97488
LK1154	IA	adenocarcinoma	T1a	N0	M0	2.56141
LK1155	IA	adenocarcinoma	T1a	N0	M0	2.15413
LK1156	IB	squamous cell carcinoma	T2a	N0	M0	1.89867
LK1157	IIB	adenocarcinoma	T2b	N1	M0	2.59186
LK1158	IA	adenocarcinoma	T1a	N0	M0	2.09116
LK1159	IA	adenocarcinoma	T1b	N0	M0	0.967638
LK1161	IA	adenocarcinoma	T1b	N0	M0	2.9108
LK1162	IIA	adenocarcinoma	T1b	N1	M0	2.71727
LK1163	IA	squamous cell carcinoma	T1b	N0	M0	0.20402
LK1164	IIB	squamous cell carcinoma	T3	N0	M0	1.34414
LK1165	IIA	squamous cell carcinoma	T1b	N1	M0	1.40422
LK1166	IA	adenocarcinoma	T1a	N0	M0	1.13023
LK1167	IA	adenocarcinoma	T1b	N0	M0	1.63384
LK1168	IB	squamous cell carcinoma	T2a	N0	M0	1.34435
LK1170	IB	adenocarcinoma	T2a	N0	M0	1.15532
LK1171	IIIB	squamous cell carcinoma	T4	N2	M0	-0.0223541
LK1172	IB	adenocarcinoma	T2a	N0	M0	0.538537
LK1173	IA	adenocarcinoma	T1a	N0	M0	2.34806
LK1174	IIA	adenocarcinoma	T2a	N1	M0	1.78589
LK1175	IA	adenocarcinoma	T1b	N0	M0	0.36599
LK1176	IIB	adenocarcinoma	T3	N0	M0	1.97821
LK1177	IA	adenocarcinoma	T1b	N0	M0	1.38225
LK1178	IA	adenocarcinoma	T1a	N0	M0	1.65811
LK1180	IIIA	squamous cell carcinoma	T2b	N2	M0	1.9265
LK1181	IB	adenocarcinoma	T2a	N0	M0	2.22557
LK1182	IB	adenocarcinoma	T2a	N0	M0	-0.20379
LK1183	IA	adenocarcinoma	T1b	N0	M0	1.82385
LK1184	IA	adenocarcinoma	T1a	N0	M0	2.71961
LK1185	IA	adenocarcinoma	T1b	N0	M0	1.80744
LK1186	IIIB	adenocarcinoma	T4	N2	M0	2.58809
LK1187	IA	squamous cell carcinoma	T1a	N0	M0	1.35252
LK1188	IA	adenocarcinoma	T1a	N0	M0	1.91533
LK1189	IA	adenocarcinoma	T1a	N0	M0	0.882455
LK1190	IB	adenocarcinoma	T2a	N0	M0	2.59669
LK1191	IIIA	adenocarcinoma	T2a	N2	M0	0.252597
LK1192	IA	adenocarcinoma	T1a	N0	M0	1.71522
LK1193	IA	adenocarcinoma	T1a	N0	M0	2.27984
LK1194	IIA	squamous cell carcinoma	T2b	N0	M0	1.30126
LK1195	IIIA	adenocarcinoma	T2a	N2	M0	1.53576
LK1196	IIB	squamous cell carcinoma	T3	N0	M0	0.992992
LK1197	IB	adenocarcinoma	T2a	N0	M0	1.4598
LK1199	IA	adenocarcinoma	T1a	N0	M0	0.68965
LK1200	IA	adenocarcinoma	T1a	N0	M0	2.10966
LK1202	IB	squamous cell carcinoma	T2a	N0	M0	0.484773
LK1203	IIIA	squamous cell carcinoma	T4	N1	M0	1.76376
LK1204	IB	adenocarcinoma	T2a	N0	M0	2.55162
LK1207	IIB	small cell carcinoma	T3	N0	M0	0.472634
LK1209	IA	adenocarcinoma	T1b	N0	M0	2.69006
LK1210	IIIA	adenocarcinoma	T2a	N2	M0	1.91419
LK1211	IA	adenocarcinoma	T1a	N0	M0	-0.0642605
LK1212	IB	squamous cell carcinoma	T2a	N0	M0	1.52156
LK1213	IIIA	adenocarcinoma	T1a	N2	M0	0.698535
LK1215	IIB	squamous cell carcinoma	T3	N0	M0	1.52787
LK1217	IIA	adenocarcinoma	T2a	N1	M0	2.56912
LK1218	IA	adenocarcinoma	T1a	N0	M0	0.729879
LK1220	IIB	adenocarcinoma	T3	N0	M0	0.529676
LK1222	IIIA	adenocarcinoma	T2a	N2	M0	2.00462
LK1223	IIA	pleomorphic carconoma	T2a	N1	M0	1.33955
LK1224	IA	adenocarcinoma	T1b	N0	M0	2.33429
LK1226	IB	adenocarcinoma	T2a	N0	M0	1.56766
LK1227	IA	adenocarcinoma	T1a	N0	M0	1.30223
LK1228	IB	squamous cell carcinoma	T2a	N0	M0	2.37902
LK1229	IA	adenocarcinoma	T1a	N0	M0	2.06418
LK1230	IIA	squamous cell carcinoma	T2a	N1	M0	0.337275
LK1232	IIA	adenocarcinoma	T2a	N1	M0	0.624818
LK1233	IB	adenocarcinoma	T2a	N0	M0	1.09475
LK1234	IIA	adenocarcinoma	T2a	N1	M0	0.949535
LK1236	IIB	squamous cell carcinoma	T3	N0	M0	1.07254
LK1239	IA	adenocarcinoma	T1a	N0	M0	0.228901
LK1240	IB	adenocarcinoma	T2a	N0	M0	1.30882
LK1242	IIA	adenocarcinoma	T2a	N1	M0	1.32536
LK1243	IB	adenocarcinoma	T2a	N0	M0	0.980585
LK1245	IA	adenocarcinoma	T1a	N0	M0	1.48295
LK1246	IA	adenocarcinoma	T1b	N0	M0	1.44925
LK1247	IA	adenocarcinoma	T1a	N0	M0	3.38787
LK1248	IA	adenocarcinoma	T1a	N0	M0	2.53041
LK1249	IB	adenocarcinoma	T2a	N0	M0	2.19612
LK1251	IB	adenocarcinoma	T2a	N0	M0	1.46343
LK1253	IIIA	adenocarcinoma	T2a	N2	M0	1.27069
LK1254	IIIA	adenocarcinoma	T2a	N2	M0	1.33923
LK1256	IIA	adenocarcinoma	T2a	N1	M0	1.00532
LK1257	IB	squamous cell carcinoma	T2a	N0	M0	2.52927
LK1258	IIIA	adenocarcinoma	T2a	N2	M0	1.45886
LK1260	IA	squamous cell carcinoma	T1b	N0	M0	1.24747
LK1261	IA	adenocarcinoma	T1a	N0	M0	1.99807
LK1265	IA	adenocarcinoma	T1a	N0	M0	2.15475
LK1266	IA	adenocarcinoma	T1b	N0	M0	1.92466
LK1268	IB	adenocarcinoma	T2a	N0	M0	1.71075
LK1269	IB	adenocarcinoma	T2a	N0	M0	1.64136
LK1270	IA	adenocarcinoma	T1b	N0	M0	2.51686
LK1271	IA	adenocarcinoma	T1b	N0	M0	1.51485
LK1272	IB	adenocarcinoma	T2a	N0	M0	2.58996
LK1274	IA	adenocarcinoma	T1a	N0	M0	1.27954
LK1276	IIIA	adenocarcinoma	T2b	N2	M0	0.726069
LK1278	IIA	adenocarcinoma	T2b	N0	M0	1.44943
LK1279	IA	adenocarcinoma	T1b	N0	M0	0.580126
LK1280	IA	adenocarcinoma	T1a	N0	M0	1.44141
LK1281	IIIA	adenocarcinoma	T2a	N2	M0	1.47416
LK1282	IB	squamous cell carcinoma	T2a	N0	M0	1.44536
LK1283	IA	squamous cell carcinoma	T1b	N0	M0	-0.174396
LK1284	IIIA	adenocarcinoma	T2a	N2	M0	2.4054
LK1287	IA	squamous cell carcinoma	T1a	N0	M0	-0.0520589
LK1288	IA	adenocarcinoma	T1a	N0	M0	2.03295
LK1289	IB	adenocarcinoma	T2a	N0	M0	2.80908
LK1290	IIIA	adenocarcinoma	T1b	N2	M0	1.38119
LK1291	IA	adenocarcinoma	T1a	N0	M0	0.55931
LK1292	IA	adenocarcinoma	T1a	N0	M0	0.721234
LK1293	IA	adenocarcinoma	T1a	N0	M0	3.04858
LK1294	IB	LCNEC	T2a	N0	M0	0.228705
LK1295	IB	squamous cell carcinoma	T2a	N0	M0	1.24186
LK1296	IA	adenocarcinoma	T1a	N0	M0	1.073
LK1297	IIA	adenocarcinoma	T2a	N1	M0	1.98636
LK1298	IB	adenocarcinoma	T2a	N0	M0	1.45843
LK1299	IIA	adenocarcinoma	T2a	N1	M0	1.50261
LK1301	IB	adenocarcinoma	T2a	N0	M0	1.72912
LK1303	IB	adenocarcinoma	T2a	N0	M0	0.682123
LK1305	IB	adenocarcinoma	T2a	N0	M0	2.63019
LK1306	IA	adenocarcinoma	T1a	N0	M0	1.92191
LK1307	IB	adenocarcinoma	T2a	N0	M0	-0.267503
LK1308	IA	adenocarcinoma	T1a	N0	M0	1.0038
LK1309	IA	adenocarcinoma	T1a	N0	M0	2.78743
LK1310	IA	adenocarcinoma	T1a	N0	M0	2.38051
LK1311	IB	adenocarcinoma	T2a	N0	M0	0.614916
LK1312	IA	squamous cell carcinoma	T1b	N0	M0	0.848237
LK1313	IA	adenocarcinoma	T1a	N0	M0	2.19118
LK1314	IA	adenocarcinoma	T1a	N0	M0	1.28295
LK1315	IB	adenocarcinoma	T2a	N0	M0	0.592123
LK1318	IA	adenocarcinoma	T1a	N0	M0	2.72894
LK1321	IIIA	adenocarcinoma	T1b	N2	M0	0.981078
LK1322	IA	adenocarcinoma	T1a	N0	M0	1.66381
LK1323	IA	adenocarcinoma	T1a	N0	M0	1.00966
LK1324	IB	adenocarcinoma	T2a	N0	M0	0.778125
LK1326	IIIA	adenocarcinoma	T3	N2	M0	-0.917703
LK1327	IA	adenocarcinoma	T1a	N0	M0	1.24954
LK1328	IB	adenocarcinoma	T2a	N0	M0	2.17931
LK1330	IB	adenocarcinoma	T2a	N0	M0	1.36674
LK1333	IA	adenocarcinoma	T1a	N0	M0	3.15916
LK1334	IIA	adenocarcinoma	T2a	N1	M0	4.55126
LK1336	IIIA	adenocarcinoma	T2b	N2	M0	2.12085
LK1337	IA	adenocarcinoma	T1a	N0	M0	1.50871
LK1338	IA	adenocarcinoma	T1b	N0	M0	1.34077
LK1339	IA	adenocarcinoma	T1b	N0	M0	0.255209
LK1340	IA	adenocarcinoma	T1b	N0	M0	0.785226
LK1341	IA	adenocarcinoma	T1a	N0	M0	2.4567
LK1343	IA	adenocarcinoma	T1a	N0	M0	0.98689
LK1344	IA	adenocarcinoma	T1a	N0	M0	0.448288
LK1347	IIIA	adenocarcinoma	T2a	N2	M0	1.6465
LK1348	IB	adenocarcinoma	T2a	N0	M0	1.58261
LK1350	IA	adenocarcinoma	T1b	N0	M0	1.19176
LK1351	IA	adenocarcinoma	T1a	N0	M0	0.996897
LK1352	IA	adenocarcinoma	T1a	N0	M0	0.0456553
LK1353	IA	adenocarcinoma	T1a	N0	M0	2.49641
LK1354	IB	adenocarcinoma	T2a	N0	M0	1.57606
LK1356	IIIA	adenocarcinoma	T3	N1	M0	0.548642
LK1357	IIIA	adenocarcinoma	T2a	N2	M0	2.5919
LK1358	IA	adenocarcinoma	T1a	N0	M0	0.882237
LK1359	IB	squamous cell carcinoma	T2a	N0	M0	0.973533
LK1360	IB	adenocarcinoma	T2a	N0	M0	-0.151264
LK1361	IA	adenocarcinoma	T1b	N0	M0	-0.280584
LK1362	IB	adenocarcinoma	T2a	N0	M0	0.230512
LK1363	IA	squamous cell carcinoma	T1b	N0	M0	0.715309
LK1364	IA	adenocarcinoma	T1a	N0	M0	1.81881
LK1365	IB	adenocarcinoma	T2a	N0	M0	1.84603
LK1367	IA	typical carinoid	T1a	N0	M0	0.581236
LK1368	IA	small cell carcinoma	T1b	N0	M0	2.66895
LK1369	IIIA	adenocarcinoma	T2a	N2	M0	-0.44476
LK1370	IA	adenocarcinoma	T1a	N0	M0	2.36715
LK1371	IA	adenocarcinoma	T1b	N0	M0	1.89445
LK1372	IA	adenocarcinoma	T1a	N0	M0	3.16098
LK1373	IA	adenocarcinoma	T1b	N0	M0	2.40454
LK1374	IIB	squamous cell carcinoma	T2b	N1	M0	2.1572
LK1375	IA	adenocarcinoma	T1a	N0	M0	1.28006
LK1376	IA	adenocarcinoma	T1a	N0	M0	1.59437
LK1377	IB	adenocarcinoma	T2a	N0	M0	2.62124
LK1380	IA	adenocarcinoma	T1b	N0	M0	2.12578
LK1381	IIIA	adenocarcinoma	T2a	N2	M0	1.88632
LK1382	IIA	squamous cell carcinoma	T1b	N1	M0	1.0453
LK1383	IIA	adenocarcinoma	T1a	N1	M0	1.76144
LK1384	IA	adenocarcinoma	T1b	N0	M0	-1.25031
LK1385	IB	adenocarcinoma	T2a	N0	M0	-0.827068
LK1386	IA	adenocarcinoma	T1a	N0	M0	0.100045
LK1387	IB	LCNEC	T2a	N0	M0	0.0115953
LK1389	IA	adenocarcinoma	T1b	N0	M0	0.161144
LK1390	IA	adenocarcinoma	T1b	N0	M0	2.41115
LK1391	IIA	small cell carcinoma	T2a	N1	M0	1.97559
LK1392	IB	adenocarcinoma	T2a	N0	M0	1.4668
LK1393	IA	adenocarcinoma	T1a	N0	M0	1.77891
LK1394	IA	adenocarcinoma	T1a	N0	M0	2.74123
LK1395	IIA	adenocarcinoma	T2b	N0	M0	2.52532
LK1396	IIIA	adenocarcinoma	T4	N1	M0	1.36709
LK1398	IA	adenocarcinoma	T1a	N0	M0	1.33265
LK1400	IB	adenocarcinoma	T2a	N0	M0	1.35702
LK1401	IB	adenocarcinoma	T2a	N0	M0	1.87011
LK1402	IA	adenocarcinoma	T1b	N0	M0	1.59697
LK1403	IB	small cell carcinoma	T2a	N0	M0	0.439887
LK1404	IA	adenocarcinoma	T1a	N0	M0	0.807186
LK1405	IIIA	adenosquamous carcinoma	T2a	N2	M0	0.412459
LK1406	IIIA	adenocarcinoma	T2a	N2	M0	1.02075
LK1407	IA	adenocarcinoma	T1a	N0	M0	2.84113
LK1408	IIIA	adenosquamous carcinoma	T3	N1	M0	1.07383
LK1409	IB	adenocarcinoma	T2a	N0	M0	0.852788
LK1410	IA	adenocarcinoma	T1a	N0	M0	2.46733
LK1412	IB	adenocarcinoma	T2a	N0	M0	0.988804
LK1414	IA	adenocarcinoma	T1a	N0	M0	0.544239
LK1415	IA	squamous cell carcinoma	T1b	N0	M0	0.631243
LK1416	IIIA	adenocarcinoma	T3	N2	M0	0.848889
LK1417	IA	adenocarcinoma	T1b	N0	M0	2.00029
LK1420	IA	adenocarcinoma	T1a	N0	M0	1.09523
LK1421	IB	adenocarcinoma	T2a	N0	M0	2.82332
LK1422	IA	adenocarcinoma	T1a	N0	M0	1.10335
LK1423	IA	adenocarcinoma	T1a	N0	M0	1.85602
LK1424	IIIA	adenocarcinoma	T2a	N2	M0	1.3146
LK1425	IIIA	adenocarcinoma	T2a	N2	M0	1.73197
LK1427	IIA	squamous cell carcinoma	T2a	N1	M0	0.0940414
LK1428	IA	adenocarcinoma	T1a	N0	M0	1.19991
LK1429	IIIA	adenocarcinoma	T2a	N2	M0	1.64883
LK1430	IA	adenocarcinoma	T1a	N0	M0	0.492708
LK1431	IIIA	adenocarcinoma	T2a	N2	M0	1.32769
LK1432	IA	adenocarcinoma	T1a	N0	M0	0.266595
LK1434	IA	adenocarcinoma	T1a	N0	M0	1.32308
LK1435	IIB	adenocarcinoma	T3	N0	M0	0.510872
LK1436	IIA	adenocarcinoma	T2b	N0	M0	1.72246
LK1437	IA	adenocarcinoma	T1a	N0	M0	1.44106
LK1438	IA	adenocarcinoma	T1a	N0	M0	0.534504
LK1440	IA	adenocarcinoma	T1a	N0	M0	0.238434
LK1441	IIIA	adenocarcinoma	T1b	N2	M0	1.81794
LK1443	IIB	adenocarcinoma	T2b	N1	M0	1.05008
LK1444	IA	adenocarcinoma	T1b	N0	M0	1.73249
LK1445	IIIA	squamous cell carcinoma	T2b	N2	M0	0.981393
LK1446	IV	squamous cell carcinoma	T4	N2	M1a	0.487063
LK1447	IIIA	adenocarcinoma	T2a	N2	M0	1.58667
LK1448	IB	squamous cell carcinoma	T2a	N0	M0	0.954214
LK1450	IA	adenocarcinoma	T1a	N0	M0	0.853494
LK1451	IB	adenocarcinoma	T2a	N0	M0	2.07343
LK1452	IA	adenocarcinoma	T1a	N0	M0	1.49519
LK1453	IB	adenocarcinoma	T2a	N0	M0	1.27699
LK1454	IA	adenocarcinoma	T1b	N0	M0	-0.0565485
LK1456	IIA	adenocarcinoma	T2a	N1	M0	0.629785
LK1457	IIIA	squamous cell carcinoma	T2a	N2	M0	1.39732
LK1458	IA	adenocarcinoma	T1a	N0	M0	1.38079
LK1459	IA	adenocarcinoma	T1a	N0	M0	1.97708
LK1460	IIIA	adenocarcinoma	T2a	N2	M0	1.81337
LK1461	IIA	adenocarcinoma	T2a	N1	M0	1.69237
LK1462	IIB	adenocarcinoma	T2b	N1	M0	1.71506
LK1464	IIA	adenocarcinoma	T1b	N1	M0	0.514463
LK1465	IB	adenocarcinoma	T2a	N0	M0	1.38485
LK1467	IIIA	adenocarcinoma	T2a	N2	M0	-1.88628
LK1468	IB	adenocarcinoma	T2a	N0	M0	0.588916
LK1469	IA	adenocarcinoma	T1b	N0	M0	1.73935
LK1470	IIA	squamous cell carcinoma	T2a	N1	M0	1.32377
LK1472	IA	adenocarcinoma	T1b	N0	M0	0.719918
LK1473	IIIA	adenocarcinoma	T2a	N2	M0	1.06428
LK1474	IV	adenocarcinoma	T3	N2	M1a	0.669379
LK1476	IB	small cell carcinoma	T2a	N0	M0	-0.878443
LK1477	IA	small cell carcinoma	T1a	N0	M0	1.31805
LK1478	IIA	adenocarcinoma	T1b	N1	M0	0.411212
LK1479	IA	adenocarcinoma	T1b	N0	M0	1.26475
LK1481	IB	adenocarcinoma	T2a	N0	M0	1.38018
LK1482	IIIA	adenocarcinoma	T3	N2	M0	1.6711
LK1483	IB	adenocarcinoma	T2a	N0	M0	1.97011
LK1484	IA	adenocarcinoma	T1a	N0	M0	1.90729
LK1485	IIIA	adenocarcinoma	T1b	N2	M0	1.75933
LK1486	IIA	adenocarcinoma	T2a	N1	M0	2.13318
LK1489	IIA	adenocarcinoma	T2a	N1	M0	2.77295
LK1490	IB	adenocarcinoma	T2a	N0	M0	1.4747
LK1491	IIIA	squamous cell carcinoma	T3	N1	M0	1.64701
LK1492	IB	adenocarcinoma	T2a	N0	M0	0.721683
LK1494	IA	adenocarcinoma	T1a	N0	M0	1.55822
LK1495	IIIA	adenocarcinoma	T2a	N2	M0	0.291057
LK1496	IB	squamous cell carcinoma	T2a	N0	M0	0.485852
LK1498	IIA	adenocarcinoma	T2b	N0	M0	0.0059382
LK1499	IA	adenocarcinoma	T1a	N0	M0	0.769999
LK1500	IIA	adenocarcinoma	T2b	N0	M0	-0.267338
LK1501	IB	adenocarcinoma	T2a	N0	M0	0.250204
LK1503	IB	squamous cell carcinoma	T2a	N0	M0	0.21781
LK1504	IA	adenocarcinoma	T1a	N0	M0	0.145746
LK1505	IA	adenocarcinoma	T1b	N0	M0	1.0794
LK1506	IA	adenocarcinoma	T1b	N0	M0	1.13382
LK1507	IA	adenocarcinoma	T1b	N0	M0	3.06423
LK1508	IB	adenocarcinoma	T2a	N0	M0	1.47033
LK1509	IA	adenocarcinoma	T1b	N0	M0	2.46824
LK1510	IA	adenocarcinoma	T1a	N0	M0	0.731879
LK1511	IA	squamous cell carcinoma	T1b	N0	M0	0.497751
LK1513	IB	adenocarcinoma	T2a	N0	M0	1.48662
LK1514	IA	adenocarcinoma	T1b	N0	M0	0.482809
LK1515	IV	adenocarcinoma	T2b	N2	M1a	0.47932
LK1516	IA	LCNEC	T1a	N0	M0	-0.403814
LK1517	IA	adenocarcinoma	T1b	N0	M0	0.736618
LK1518	IA	adenocarcinoma	T1a	N0	M0	1.27959
LK1519	IA	adenocarcinoma	T1a	N0	M0	0.726185
LK1520	IA	adenocarcinoma	T1a	N0	M0	0.260383
LK1521	IIIA	adenocarcinoma	T3	N2	M0	0.662638
LK1522	IA	adenocarcinoma	T1a	N0	M0	1.37318
LK1523	IA	adenocarcinoma	T1b	N0	M0	0.41727
LK1524	IIA	adenocarcinoma	T1a	N1	M0	1.0866
LK1525	IA	adenocarcinoma	T1a	N0	M0	0.115728
LK1526	IB	adenocarcinoma	T2a	N0	M0	0.677022
LK1528	IA	adenocarcinoma	T1b	N0	M0	1.19474
LK1530	IA	adenocarcinoma	T1a	N0	M0	1.39482
LK1531	IA	adenocarcinoma	T1a	N0	M0	0.916829
LK1532	IA	adenocarcinoma	T1b	N0	M0	0.961777
LK1533	IIA	small cell carcinoma	T2a	N1	M0	0.69872
LK1535	IB	adenocarcinoma	T2a	N0	M0	1.29136
LK1536	IA	squamous cell carcinoma	T1a	N0	M0	0.232263
LK1537	IA	adenocarcinoma	T1a	N0	M0	1.26793
LK1538	IA	adenocarcinoma	T1a	N0	M0	1.0261
LK1539	IB	squamous cell carcinoma	T2a	N0	M0	-0.324007
LK1540	IIIA	adenocarcinoma	T1b	N2	M0	1.34033
LK1542	IA	adenocarcinoma	T1a	N0	M0	1.28214
LK1543	IB	adenocarcinoma	T2a	N0	M0	0.663649
LK1544	IIB	pleomorphic carconoma	T3	N0	M0	0.439148
LK1545	IB	adenocarcinoma	T2a	N0	M0	1.10406
LK1546	IA	adenocarcinoma	T1a	N0	M0	2.30937
LK1547	IB	squamous cell carcinoma	T2a	N0	M0	-0.0711895
LK1548	IB	adenocarcinoma	T2a	N0	M0	0.635473
LK1549	IIIA	adenocarcinoma	T1b	N2	M0	1.03755
LK1550	IB	adenocarcinoma	T2a	N0	M0	1.1518
LK1554	IA	adenocarcinoma	T1a	N0	M0	0.717466
LK1556	IA	adenocarcinoma	T1a	N0	M0	1.66967
LK1557	IB	squamous cell carcinoma	T2a	N0	M0	1.76698
LK1560	IIA	adenocarcinoma	T2a	N1	M0	1.24172
LK1561	IA	adenocarcinoma	T1a	N0	M0	2.02374
LK1562	IIIA	adenocarcinoma	T2b	N2	M0	1.01721
LK1563	IA	adenosquamous carcinoma	T1a	N0	M0	0.953773
LK1564	IA	adenocarcinoma	T1b	N0	M0	2.18464
LK1565	IA	adenocarcinoma	T1a	N0	M0	2.1469
LK1567	IIIA	adenocarcinoma	T2a	N2	M0	1.02223
LK1568	IB	squamous cell carcinoma	T2a	N0	M0	0.312245
LK1569	IB	squamous cell carcinoma	T2a	N0	M0	1.1404
LK1570	IA	adenocarcinoma	T1a	N0	M0	-0.867725
LK1571	IIIA	LCNEC	T1a	N2	M0	2.50833
LK1572	IIIA	adenocarcinoma	T1a	N2	M0	1.15862
LK1573	IB	adenocarcinoma	T2a	N0	M0	1.89524
LK1575	IB	adenocarcinoma	T2a	N0	M0	0.899081
LK1578	IA	adenocarcinoma	T1a	N0	M0	1.9967
LK1580	IB	adenocarcinoma	T2a	N0	M0	1.12829
LK1581	IA	adenocarcinoma	T1a	N0	M0	2.37686
LK1582	IA	adenocarcinoma	T1a	N0	M0	1.69151
LK1583	IA	adenocarcinoma	T1a	N0	M0	1.05578
LK1584	IA	adenocarcinoma	T1a	N0	M0	0.930274
LK1585	IA	squamous cell carcinoma	T1a	N0	M0	0.395707
LK1586	IA	adenocarcinoma	T1a	N0	M0	1.18606
LK1587	IIIA	adenocarcinoma	T2a	N2	M0	0.138428
LK1588	IA	LCNEC	T1b	N0	M0	0.374432
LK1589	IIB	adenocarcinoma	T2b	N1	M0	0.586644
LK1590	IB	adenocarcinoma	T2a	N0	M0	-0.458616
LK1592	IB	squamous cell carcinoma	T2a	N0	M0	0.15366
LK1593	IA	squamous cell carcinoma	T1b	N0	M0	1.37862
LK1594	IA	squamous cell carcinoma	T1b	N0	M0	0.122642
LK1595	IA	adenocarcinoma	T1b	N0	M0	0.251972
LK1596	IA	adenocarcinoma	T1a	N0	M0	0.864968
LK1597	IA	adenocarcinoma	T1a	N0	M0	1.35959
LK1598	IB	adenocarcinoma	T2a	N0	M0	0.731881
LK1599	IA	adenocarcinoma	T1b	N0	M0	0.701703
LK1600	IIB	squamous cell carcinoma	T3	N0	M0	0.288678
LK1601	IA	squamous cell carcinoma	T1a	N0	M0	0.757001
LK1602	IIIA	adenocarcinoma	T2b	N2	M0	0.30188
LK1603	IA	adenocarcinoma	T1b	N0	M0	0.469192
LK1604	IB	small cell carcinoma	T2a	N0	M0	0.254374
LK1605	IA	adenocarcinoma	T1b	N0	M0	0.751434
LK1607	IA	adenocarcinoma	T1a	N0	M0	0.157243
LK1608	IA	typical carinoid	T1a	N0	M0	-1.03295
LK1609	IA	adenocarcinoma	T1b	N0	M0	1.66091
LK1610	IIA	squamous cell carcinoma	T2a	N1	M0	0.20726
LK1611	IA	pleomorphic carconoma	T1a	N0	M0	1.05977
LK1612	IA	adenocarcinoma	T1a	N0	M0	0.734223
LK1613	IA	adenocarcinoma	T1a	N0	M0	0.47043
LK1614	IA	adenocarcinoma	T1b	N0	M0	-0.320648
LK1615	IIIA	squamous cell carcinoma	T3	N1	M0	0.628852
LK1616	IB	small cell carcinoma	T2a	N0	M0	0.0063641
LK1617	IA	adenocarcinoma	T1b	N0	M0	0.95566
LK1618	IA	adenocarcinoma	T1b	N0	M0	0.116324
LK1619	IB	adenocarcinoma	T2a	N0	M0	-0.596065
LK1620	IA	squamous cell carcinoma	T1a	N0	M0	-0.887295
LK1621	IB	adenocarcinoma	T2a	N0	M0	0.0864239
LK1622	IIA	adenocarcinoma	T2b	N0	M0	0.663166
LK1623	IA	small cell carcinoma	T1b	N0	M0	1.87895
LK1624	IA	adenocarcinoma	T1a	N0	M0	0.345197
LK1625	IIB	LCNEC	T3	N0	M0	0.967705
LK1626	IIIA	squamous cell carcinoma	T2a	N2	M0	0.132439
LK1627	IV	adenocarcinoma	T4	N2	M1a	0.98912
LK1628	IIA	squamous cell carcinoma	T2a	N1	M0	2.17648
LK1629	IB	adenosquamous carcinoma	T2a	N0	M0	0.0733361
LK1631	IA	adenocarcinoma	T1a	N0	M0	-0.400758
LK1634	IA	adenocarcinoma	T1b	N0	M0	0.264663
LK1635	IA	adenocarcinoma	T1a	N0	M0	0.84809
LK1636	IB	adenocarcinoma	T2a	N0	M0	0.797736
LK1638	IA	adenocarcinoma	T1a	N0	M0	0.0456646
LK1639	IA	adenocarcinoma	T1a	N0	M0	-1.71825
LK1640	IIA	pleomorphic carconoma	T1b	N1	M0	0.134763
LK1641	IA	adenosquamous carcinoma	T1a	N0	M0	0.981525
LK1642	IA	adenocarcinoma	T1b	N0	M0	0.961734
LK1643	IA	adenocarcinoma	T1a	N0	M0	1.17803
LK1644	IA	adenocarcinoma	T1b	N0	M0	0.176709
LK1645	IA	adenocarcinoma	T1a	N0	M0	0.48704
LK1646	IA	adenocarcinoma	T1a	N0	M0	-0.325209
LK1647	IIIA	adenocarcinoma	T2a	N2	M0	0.387297
LK1648	IB	adenocarcinoma	T2a	N0	M0	1.14324
LK1649	IB	adenocarcinoma	T2a	N0	M0	1.50245
LK1650	IA	squamous cell carcinoma	T1a	N0	M0	0.507815
LK1651	IB	adenocarcinoma	T2a	N0	M0	0.0120928
LK1652	IB	adenocarcinoma	T2a	N0	M0	0.501665
LK1653	IA	adenosquamous carcinoma	T1b	N0	M0	1.66974
LK1654	IA	LCNEC	T1b	N0	M0	0.773323
LK1655	IIA	squamous cell carcinoma	T2a	N1	M0	0.246466
LK1656	IA	adenocarcinoma	T1b	N0	M0	0.556202
LK1658	IB	adenocarcinoma	T2a	N0	M0	-0.913794
LK1659	IA	adenocarcinoma	T1a	N0	M0	0.745507
LK1660	IIA	adenocarcinoma	T2a	N1	M0	0.527929
LK1661	IIA	adenocarcinoma	T1a	N1	M0	0.553606
LK1662	IB	adenocarcinoma	T2a	N0	M0	0.301911
LK1663	IA	adenocarcinoma	T1b	N0	M0	0.431213
LK1664	IA	adenocarcinoma	T1b	N0	M0	0.935342
LK1665	IIIA	adenocarcinoma	T1b	N2	M0	0.824417
LK1666	IV	adenocarcinoma	T2a	N2	M1a	1.37286
LK1667	IA	adenocarcinoma	T1a	N0	M0	0.732585
LK1668	IA	typical carinoid	T1a	N0	M0	0.188793
LK1669	IA	adenocarcinoma	T1b	N0	M0	1.73279
LK1670	IA	adenocarcinoma	T1b	N0	M0	0.361275
LK1671	IB	squamous cell carcinoma	T2a	N0	M0	-0.37047
LK1672	IA	adenocarcinoma	T1b	N0	M0	-0.585553
LK1673	IB	adenocarcinoma	T2a	N0	M0	1.44572
LK1674	IA	adenocarcinoma	T1a	N0	M0	-0.349188
LK1675	IIA	adenocarcinoma	T2a	N1	M0	1.12306
LK1676	IIA	adenocarcinoma	T2b	N0	M0	1.48836
LK1678	IB	squamous cell carcinoma	T2a	N0	M0	0.699314
LK1679	IIA	squamous cell carcinoma	T2b	N0	M0	0.371909
LK1680	IA	adenocarcinoma	T1a	N0	M0	0.81766
LK1681	IA	adenocarcinoma	T1b	N0	M0	1.22021
LK1683	IA	adenocarcinoma	T1a	N0	M0	-0.27784
LK1684	IA	adenocarcinoma	T1b	N0	M0	0.105627
LK1686	IB	adenocarcinoma	T2a	N0	M0	-0.275443
LK1687	IA	adenocarcinoma	T1a	N0	M0	0.0789172
LK1688	IIIA	adenocarcinoma	T2a	N2	M0	0.0947266
LK1689	IIB	squamous cell carcinoma	T3	N0	M0	2.03984
LK1690	IA	squamous cell carcinoma	T1a	N0	M0	-0.802282
LK1691	IIIA	neuroendocrine carcinoma	T2a	N2	M0	-0.15797
LK1692	IIIA	squamous cell carcinoma	T3	N2	M0	0.853685
LK1694	IA	adenocarcinoma	T1a	N0	M0	1.663
LK1695	IA	adenocarcinoma	T1a	N0	M0	-0.206625
LK1696	IIIA	squamous cell carcinoma	T2a	N2	M0	0.109649
LK1697	IA	adenocarcinoma	T1a	N0	M0	0.619085
LK1698	IA	adenocarcinoma	T1b	N0	M0	0.27618
LK1699	IIA	adenocarcinoma	T2b	N0	M0	-0.016336
LK1700	IIA	adenocarcinoma	T2a	N1	M0	1.1228
LK1701	IB	LCNEC	T2a	N0	M0	0.604927
LK1702	IA	adenocarcinoma	T1a	N0	M0	1.29414
LK1703	IB	adenocarcinoma	T2a	N0	M0	0.259621
LK1704	IA	adenocarcinoma	T1a	N0	M0	1.16727
LK1705	IA	squamous cell carcinoma	T1b	N0	M0	1.0382
LK1706	IA	adenocarcinoma	T1b	N0	M0	1.52786
LK1707	IA	adenocarcinoma	T1a	N0	M0	0.890114
LK1709	IA	adenocarcinoma	T1b	N0	M0	0.46382
LK1710	IA	adenocarcinoma	T1a	N0	M0	1.30378
LK1711	IIIA	adenocarcinoma	T2a	N2	M0	-0.353847
LK1713	IB	pleomorphic carconoma	T2a	N0	M0	1.15048
LK1714	IIA	adenocarcinoma	T1a	N1	M0	0.700393
LK1715	IB	squamous cell carcinoma	T2a	N0	M0	1.2183
LK1716	IA	adenocarcinoma	T1a	N0	M0	-0.0631365
LK1718	IIB	squamous cell carcinoma	T2b	N1	M0	-0.0166086
LK1720	IB	pleomorphic carconoma	T2a	N0	M0	0.807684
LK1721	IIA	adenocarcinoma	T2a	N1	M0	0.629429
LK1722	IIIA	large cell carcinoma	T3	N1	M0	1.46384
LK1738	IIIA	adenocarcinoma	T3	N1	M0	-0.457049
LK1754	IIIA	adenocarcinoma	T1b	N2	M0	-0.79018
LK1782	IB	adenocarcinoma	T2a	N0	M0	-0.186375
LK1844	IIIA	adenocarcinoma	T2a	N2	M0	-1.03741
LK1847	IIIA	adenocarcinoma	T3	N1	M0	-0.827654
LK1960	IIIA	adenocarcinoma	T1b	N2	M0	-1.56517
LK1972	IIIA	adenocarcinoma	T3	N1	M0	-1.16414
LK1984	IA	adenocarcinoma	T1b	N0	M0	-1.30274
LK1988	IIIA	adenocarcinoma	T2a	N2	M0	-1.87734
LK1992	IIIA	adenocarcinoma	T1b	N2	M0	-0.53147
LK1998	IB	adenocarcinoma	T2a	N0	M0	0.897792
LK2030	IIIA	adenocarcinoma	T1b	N2	M0	-2.04377
LK2344	IA	adenocarcinoma	T1b	N0	M0	-2.94781
