# Supplementary material for: A miRNA-based diagnostic model predicts resectable lung cancer in humans with high accuracy
Source: Commun Biol. 2020 Mar 19;3:134. doi: 10.1038/s42003-020-0863-y (PMC7081195; doi:10.1038/s42003-020-0863-y)
Supplement: Supplementary file 8 — Supplementary Data 6 [file 42003_2020_863_MOESM8_ESM.xlsx]

## Sheet: Source data of Figure 6
Sample ID	Preope hsa-miR-17-3p (Diagnostic Index)	Preope hsa-miR-1268b (Diagnostic Index)	Preope hsa-miR-6075 (Diagnostic Index)	Preope two-miRNA panel (miR-1268b, miR-6075, Diagnostic Index)	Postope hsa-miR-17-3p (Diagnostic Index)	Postope hsa-miR-1268b (Diagnostic Index)	Postope hsa-miR-6075 (Diagnostic Index)	Postope two-miRNA panel (miR-1268, miR-6075, Diagnostic Index)
LK1484	7.64918	9.20907	8.9913	1.90729	-1.14349	10.1894	7.26365	-5.0218
LK1350	6.88912	9.55539	9.25132	1.19176	-1.67466	10.1851	7.57964	-4.37755
LK1491	6.78238	9.54973	9.46993	1.64701	-1.81908	10.0731	7.5295	-4.07862
LK1360	5.82468	9.73154	8.89167	-0.151264	-1.22432	10.3358	7.33353	-5.40406
LK1377	7.14292	9.16873	9.27783	2.62124	-1.96061	10.1116	7.61808	-4.03929
LK1381	6.71568	9.2535	9.06024	1.88632	-1.88572	10.0904	7.68757	-3.82561
LK1372	6.71572	9.21065	9.624	3.16098	-1.20736	10.126	8.03567	-3.25939
LK1370	6.23156	9.04233	8.92408	2.36715	-1.47179	10.1394	7.41542	-4.54163
LK1383	6.7967	9.48454	9.41079	1.76144	-1.78099	10.0049	6.87568	-5.1372
LK1395	7.08227	8.96614	8.86725	2.52532	-1.1182	10.1819	7.70427	-4.11808
LK1394	8.33949	9.17997	9.35823	2.74123	-1.26861	10.3966	7.7703	-4.75123
LK1390	7.47545	9.37555	9.54225	2.41115	-1.78803	9.81257	7.41957	-3.36982
LK1397	7.30307	9.17698	8.50772	1.05904	-1.03122	10.2866	7.60059	-4.69735
LK1391	7.8761	9.40681	9.37935	1.97559	-1.10351	10.2064	7.40801	-4.79514
LK1392	6.8555	9.56374	9.40445	1.4668	-1.80796	10.1997	8.33055	-2.93514
LK1386	6.88734	10.0172	9.52887	0.100045	-1.16073	10.1056	7.26515	-4.72048
LK1415	7.4584	9.50729	8.88366	0.631243	-2.25095	9.47292	8.43094	-0.147473
LK1396	5.25881	9.36106	8.99178	1.36709	-1.93833	9.85375	6.98747	-4.37648
LK1400	6.45548	9.37936	9.01945	1.35702	-1.63797	9.75749	7.18915	-3.63234
LK1408	6.38149	9.11203	8.39897	1.07383	-1.9672	10.0833	7.70628	-3.76314
LK1401	7.15866	9.44136	9.38816	1.87011	-1.18214	10.3727	8.03896	-4.13134
LK1418	7.0053	9.51519	9.19009	1.21301	-1.75792	9.87862	7.83613	-2.77587
LK1402	6.8507	9.25586	8.91908	1.59697	-1.65938	10.2634	8.36763	-3.08784
LK1405	5.74415	9.20571	8.23427	0.412459	-1.7125	9.80145	6.98611	-4.19298
LK1403	7.21397	9.70203	9.13589	0.439887	-1.48954	10.3323	7.16421	-5.72858
LK1404	6.15936	9.4289	8.83183	0.807186	-1.93402	10.045	8.13377	-2.77596
LK1385	5.31826	9.82527	8.7198	-0.827068	-2.99031	10.243	8.70055	-2.35273
LK1407	5.96308	9.38489	9.77498	2.84113	-1.69062	10.0507	8.47209	-2.12284
LK1409	6.07385	9.32313	8.66554	0.852788	-2.11533	9.72733	6.94782	-4.00529
LK1410	4.98994	9.22335	9.29821	2.46733	-1.2241	10.4619	8.93534	-2.66491
LK1411	6.91354	9.67434	9.55938	1.3814	-0.940231	10.4938	8.17367	-4.29425
LK1417	7.09871	9.02067	8.70101	2.00029	-1.11988	10.3452	7.08983	-5.92259
LK1421	7.28355	9.02474	9.12178	2.82332	-1.74337	10.0101	7.69059	-3.53364
LK1416	7.02579	9.38123	8.7675	0.848889	-1.10652	10.3353	7.65691	-4.75876
LK1419	6.84289	9.07484	8.75101	1.90696	-0.233933	10.3744	6.28773	-7.62286
LK1420	6.7803	9.4517	9.01734	1.09523	-0.767268	10.137	6.49444	-6.36641
LK1424	5.88134	9.25071	8.76801	1.3146	-1.80962	10.2732	8.30684	-3.24387
LK1435	8.08698	9.78669	9.32299	0.510872	-1.21049	10.1577	7.62909	-4.18152
LK1422	7.21625	9.66744	9.40734	1.10335	-1.44585	10.3235	8.23096	-3.57396
LK1423	6.41566	8.93881	8.48209	1.85602	-1.32367	10.2161	7.55572	-4.53558
LK1428	6.67096	9.56844	9.27876	1.19991	-1.50311	10.244	8.21184	-3.32902
LK1425	6.09675	8.9618	8.46089	1.73197	-1.15642	10.2031	7.61986	-4.36148
LK1426	7.05748	9.52453	9.21852	1.23633	-0.607669	10.4112	7.99798	-4.34985
LK1441	7.56142	9.42526	9.33313	1.81794	-0.810895	10.2282	8.28488	-3.1274
LK1433	5.97036	9.02588	8.25262	1.08927	-1.72359	10.2082	7.61747	-4.38444
LK1429	6.44312	9.4362	9.26774	1.64883	-0.389127	10.2838	7.59053	-4.70748
LK1443	6.1013	9.23549	8.60789	1.05008	-0.96217	10.0226	6.35313	-6.24015
LK1434	7.43284	9.3286	8.91161	1.32308	-0.413873	10.2222	6.70575	-6.24895
LK1436	7.94575	9.65134	9.68959	1.72246	-0.445662	10.416	7.42126	-5.51505
LK1437	7.25291	9.44051	9.17107	1.44106	-1.0905	9.97074	7.64271	-3.48884
LK1444	7.86387	9.45052	9.3354	1.73249	-0.690073	10.2224	7.62639	-4.41726
LK1447	6.78127	9.37327	9.12394	1.58667	-1.10907	9.83455	7.5166	-3.25493
LK1453	7.01082	9.51487	9.22165	1.27699	-1.39189	10.0071	6.88645	-5.12363
LK1448	6.64149	9.61999	9.24752	0.954214	-1.00814	10.2203	8.13809	-3.39135
LK1452	7.07867	9.17424	8.72195	1.49519	-0.21382	10.3503	6.17124	-7.76918
LK1449	7.03219	9.27855	8.84994	1.37857	-0.962437	9.80753	7.29716	-3.59552
LK1454	6.83439	9.85128	9.15345	-0.0565485	-1.26435	10.0995	8.04435	-3.14799
LK1451	5.83583	9.07405	8.83325	2.07343	-1.36594	10.0953	7.78696	-3.64515
LK1460	6.91896	9.3618	9.21733	1.81337	-0.827819	10.1884	7.85847	-3.83435
LK1475	5.12946	9.82331	9.15651	0.0491243	-0.331592	10.2212	8.47422	-2.72561
LK1455	7.48313	9.61714	9.6384	1.74235	-1.33278	10.1518	7.8855	-3.65036
LK1458	6.65912	9.60953	9.44314	1.38079	-0.290871	10.0223	7.23976	-4.47461
LK1456	5.73648	9.32154	8.55065	0.629785	-1.23403	10.3174	8.46572	-3.08491
LK1461	8.52294	9.52531	9.44903	1.69237	-0.636667	10.383	7.99194	-4.26155
LK1464	6.7778	9.87105	9.4757	0.514463	-0.728615	10.4262	7.38943	-5.61479
LK1468	6.72031	9.57676	8.98667	0.588916	-1.7521	10.0056	7.25968	-4.37543
LK1469	7.08325	9.25038	8.98082	1.73935	-1.12821	10.1374	7.69787	-3.97251
LK1473	6.87288	9.18535	8.52532	1.06428	-1.39232	10.1732	7.69078	-4.11418
LK1479	5.5828	9.23221	8.70987	1.26475	-1.65989	9.94261	6.77245	-5.12086
LK1482	6.89622	9.04784	8.58422	1.6711	-1.95622	9.99254	7.49559	-3.85928
LK1483	5.13127	9.15869	8.93274	1.97011	-1.62951	9.98972	6.1372	-6.55298
LK1492	6.54969	9.69974	9.27336	0.721683	-0.87248	10.1831	7.25814	-5.01056
LK1509	5.66096	8.71662	8.39221	2.46824	-1.01502	10.3161	7.44195	-5.11801
LK1499	4.5666	9.41857	8.79467	0.769999	-2.18375	9.65481	7.71704	-2.21605
LK1512	5.61096	9.15522	8.58852	1.29735	-1.58694	9.6097	7.23024	-3.02433
LK1504	8.8373	9.40627	8.45904	0.145746	-0.0770118	10.4957	7.37314	-5.89451
LK1513	8.09299	9.21196	8.78512	1.48662	-2.0648	9.75236	7.42382	-3.14699
LK1514	6.00533	9.66555	9.09219	0.482809	-2.08465	10.0571	8.26517	-2.55727
LK1520	6.48666	9.51047	8.70303	0.260383	-1.01096	10.0406	7.03166	-4.95373
LK1521	6.7923	9.25069	8.44043	0.662638	-1.83036	10.0686	8.14864	-2.83045
LK1525	7.27635	9.33131	8.30986	0.115728	-1.4825	9.93577	8.05183	-2.55003
LK1526	7.31627	9.31326	8.55957	0.677022	-0.762739	10.4789	7.64542	-5.29281
LK1528	6.44122	9.44048	9.04726	1.19474	0.373029	10.4827	7.69748	-5.20272
LK1531	5.97047	9.29061	8.63954	0.916829	-1.4294	10.1822	7.74484	-4.0383
LK1533	5.95806	9.01908	8.04424	0.69872	-2.61033	9.6749	7.43298	-2.85295
LK1535	5.08844	9.15488	8.58491	1.29136	-1.56466	10.4767	7.45251	-5.66878
LK1541	6.03061	9.19325	9.01315	2.00709	-1.5595	10.2565	7.85591	-4.08196
LK1536	6.12003	9.32575	8.35847	0.232263	-2.0699	10.2192	7.75914	-4.14182
LK1542	7.12259	8.99653	8.29702	1.28214	-1.99204	10.2198	7.38654	-4.88558
LK1550	7.27104	9.31146	8.79489	1.1518	-2.52563	9.73504	7.4993	-2.93508
LK1545	6.36061	9.10529	8.4021	1.10406	-1.01716	10.1209	7.56954	-4.16905
LK1511	3.72213	9.59698	8.97703	0.497751	-1.28329	10.2084	7.72517	-4.17073
LK1546	7.8335	9.12972	9.05136	2.30937	-0.0483925	10.3539	7.91454	-4.31191
LK1547	6.47107	9.50424	8.52529	-0.0711895	-1.14369	10.1034	7.28697	-4.66924
LK1548	6.39485	9.42047	8.73049	0.635473	-2.28673	9.92699	7.69519	-3.22861
LK1554	7.06382	9.37697	8.69386	0.717466	-1.50903	10.1279	8.18338	-2.97227
LK1557	7.24466	9.00377	8.55356	1.76698	-1.8285	10.3258	8.28236	-3.47976
LK1558	6.95128	9.32936	9.22949	1.9531	-0.978622	10.4856	8.29274	-4.02828
LK1560	6.08041	9.10978	8.4793	1.24172	-1.44357	10.0729	7.74161	-3.65575
LK1564	5.55131	8.80313	8.40449	2.18464	-1.18427	10.1704	7.73398	-4.018
LK1573	7.40467	8.9976	8.60697	1.89524	-1.37122	10.2579	8.11277	-3.57559
LK1575	6.50129	9.44107	8.89977	0.899081	-0.0235604	10.3056	7.98863	-3.99245
LK1579	6.61788	9.69888	9.32223	0.822004	-1.84232	9.97687	8.0781	-2.64407
LK1568	5.76504	9.53856	8.77934	0.312245	-1.38626	10.121	7.87433	-3.56279
LK1580	7.28492	9.31448	8.78848	1.12829	-1.62715	10.2833	7.67376	-4.53995
LK1581	7.68174	8.81121	8.51552	2.37686	-1.23062	10.2078	7.74098	-4.13738
LK1582	7.24305	9.12985	8.74117	1.69151	-1.20716	10.0612	6.94873	-5.19226
LK1585	6.47856	9.31148	8.41506	0.395707	-2.17446	10.2712	8.14792	-3.55318
LK1586	6.85772	9.2677	8.73383	1.18606	-1.13826	9.98027	7.2542	-4.29607
LK1587	5.5299	9.28672	8.24149	0.138428	-1.36346	10.1507	7.50254	-4.40843
LK1594	6.96976	9.3383	8.32583	0.122642	-1.44047	10.2294	8.98233	-1.74361
LK1600	7.75274	9.52897	8.75033	0.288678	-1.89055	10.4065	7.56804	-5.18914
LK1596	6.72226	8.84824	7.82215	0.864968	-0.896222	10.4421	7.70016	-5.05279
LK1597	7.26285	9.39986	9.05742	1.35959	-1.51001	10.1562	8.42755	-2.58688
LK1598	6.50787	9.4155	8.77002	0.731881	-1.50664	10.3574	8.57637	-3.00719
LK1599	6.00593	9.72945	9.31647	0.701703	-1.42847	10.2125	7.726	-4.18371
LK1604	6.87089	9.48347	8.65172	0.254374	-0.685477	10.6887	7.98596	-5.36192
LK1601	6.41534	9.77981	9.43435	0.757001	-1.42568	10.6489	8.68455	-3.82977
LK1602	6.27776	9.34143	8.42148	0.30188	-0.821628	10.1502	6.95904	-5.48853
LK1603	5.78334	9.26775	8.37375	0.469192	-0.680586	10.4392	7.48615	-5.46843
LK1610	7.09228	9.47108	8.60588	0.20726	-1.16412	10.4377	7.94808	-4.54367
LK1607	6.46205	9.69177	8.97552	0.157243	-1.16264	10.3889	8.20263	-3.86319
LK1609	7.57285	9.02527	8.53873	1.66091	-1.31239	10.4785	8.09476	-4.39699
LK1611	7.18388	9.70403	9.4509	1.05977	-0.82751	10.4418	8.06537	-4.32472
LK1613	4.97463	9.41197	8.63235	0.47043	-0.43273	10.5941	7.82199	-5.35163
LK1614	5.52231	9.41592	8.24198	-0.320648	-1.15629	10.3007	7.75347	-4.44318
LK1615	6.61068	9.27561	8.46802	0.628852	-0.674986	10.2527	6.83076	-6.10876
LK1616	6.356	9.21893	8.05388	0.0063641	-1.56034	10.519	7.75076	-5.22595
LK1618	6.99814	9.29244	8.24063	0.116324	-0.978144	10.0984	7.96877	-3.29452
LK1619	6.16979	9.81585	8.81902	-0.596065	-1.17938	10.3272	7.75415	-4.53611
LK1620	5.41908	9.3534	7.84544	-0.887295	-1.87744	10.3005	7.94389	-4.0635
LK1621	5.87899	9.42045	8.4546	0.0864239	-1.15336	10.4624	8.11818	-4.29308
LK1624	6.13699	9.56104	8.83609	0.345197	-0.753371	10.3305	7.53579	-4.9827
LK1570	5.97343	9.78156	8.62119	-0.867725	-2.04854	10.042	7.78351	-3.4624
LK1629	6.55174	9.4199	8.44704	0.0733361	-2.04437	10.08	7.30753	-4.5451
LK1631	6.90238	9.51311	8.37559	-0.400758	-0.0641794	10.4415	7.5402	-5.36905
LK1637	5.98876	9.31272	8.89325	1.34308	-1.01959	10.3862	8.6538	-2.95562
LK1639	6.63211	10.0452	8.66555	-1.71825	-0.675585	10.2586	7.14238	-5.50947
LK1640	4.01481	9.49668	8.61525	0.134763	-1.54202	10.3486	7.97504	-4.17272
LK1641	6.08102	8.95821	8.07743	0.981525	-0.433366	10.3238	7.51622	-4.99751
LK1654	5.26268	9.46685	8.88271	0.773323	-1.93084	10.2225	8.18432	-3.3072
LK1642	5.08416	9.31289	8.70195	0.961734	-0.173648	10.403	6.53066	-7.24149
LK1643	5.50409	9.13247	8.48788	1.17803	-0.719191	10.2281	7.80815	-4.07594
LK1645	6.35285	9.34812	8.52648	0.48704	-0.683895	10.2683	7.35655	-5.11791
LK1628	5.68085	8.89347	8.562	2.17648	-0.893688	10.3492	8.20577	-3.71551
LK1646	6.81562	9.45199	8.3042	-0.325209	-0.821135	10.3723	7.50395	-5.19489
LK1648	6.69626	9.33818	8.83838	1.14324	-0.964372	10.7324	8.44825	-4.59735
LK1649	7.1477	9.44684	9.21322	1.50245	-1.20079	10.1754	7.3937	-4.71316
LK1650	7.08499	9.54372	8.88683	0.507815	-1.4873	10.249	7.16229	-5.43596
LK1651	6.66042	9.54079	8.63252	0.0120928	-0.430454	10.1849	7.42686	-4.68095
LK1653	7.06375	9.21215	8.87746	1.66974	3.24897	10.3067	8.24395	-3.48815
LK1658	4.70914	9.69061	8.43534	-0.913794	-1.01784	10.3057	7.52888	-4.90807
LK1662	6.34391	9.75255	9.15694	0.301911	-0.846096	10.3934	7.90099	-4.47958
LK1660	5.45416	9.54072	8.89156	0.527929	-1.1987	10.2076	7.33389	-4.9468
LK1661	5.47775	9.07485	8.07109	0.553606	-0.668532	10.2801	6.50315	-6.85864
LK1665	6.34541	9.47507	8.92308	0.824417	-0.902925	10.4448	7.60311	-5.2554
LK1667	6.68433	9.52065	8.95848	0.732585	-1.42102	10.2706	7.51838	-4.80386
LK1668	6.21863	9.62035	8.86362	0.188793	-1.86158	10.1831	8.11459	-3.3056
LK1672	6.80717	9.90765	8.9885	-0.585553	-0.461881	10.4917	7.27167	-6.0822
LK1673	7.95707	8.98167	8.35262	1.44572	-1.44837	9.99518	8.06126	-2.7428
LK1676	6.9847	9.14304	8.66271	1.48836	-0.666489	10.3805	7.08399	-6.05971
LK1678	6.76614	9.51348	8.92893	0.699314	-0.844564	10.5616	7.59351	-5.6906
LK1679	5.27845	9.32411	8.4257	0.371909	-2.59524	10.3703	8.65232	-2.90182
LK1691	6.97955	9.75535	8.93088	-0.15797	-0.543044	10.3021	6.68492	-6.57493
LK1681	6.79077	9.2924	8.79516	1.22021	-0.973039	10.6389	8.01676	-5.1232
LK1682	6.21637	9.59044	8.77131	0.111549	-1.28566	10.5153	8.15933	-4.39947
LK1696	5.9041	9.35406	8.34751	0.109649	-1.105	10.2862	7.46976	-4.95629
LK1683	6.73472	9.71654	8.80124	-0.27784	-1.09341	10.3052	7.34374	-5.27466
LK1684	5.69729	9.78531	9.11691	0.105627	-0.952312	10.5183	8.39277	-3.94566
LK1693	7.66752	9.35483	8.8116	1.03064	-1.3826	10.2575	7.51249	-4.76905
LK1700	6.6425	9.24244	8.65685	1.1228	-0.744527	10.2356	6.71133	-6.2857
LK1703	6.35622	9.43915	8.57506	0.259621	-0.607801	10.1673	8.80947	-1.86649
LK1704	6.16235	9.57882	9.28093	1.16727	-1.1078	10.4371	8.11093	-4.21728
LK1710	8.46444	9.6036	9.39383	1.30378	-0.660181	10.2744	8.33038	-3.2014
LK1712	6.9577	9.29591	8.5638	0.747201	-0.504938	10.4592	7.88412	-4.74744
LK1721	7.38669	9.49738	8.86503	0.629429	-1.47815	10.04	7.55696	-3.90612
LK1719	5.43489	9.46404	8.86383	0.745748	-0.44782	10.2902	6.45952	-6.98134
LK1722	7.75673	9.42491	9.15461	1.46384	-1.51106	10.3166	7.65785	-4.69011
LK1720	6.32253	9.34586	8.68354	0.807684	-1.04162	10.1876	7.53185	-4.4815
LK1497	0.473121	8.93061	8.45379	1.8289	-1.75342	10.0152	7.53874	-3.85421
